# Supplementary material for: Ligand- and Structure-Based Virtual Screening Identifies New Inhibitors of the Interaction of the SARS-CoV-2 Spike Protein with the ACE2 Host Receptor
Source: Pharmaceutics. 2024 May 1;16(5):613. doi: 10.3390/pharmaceutics16050613 (PMC11124852; doi:10.3390/pharmaceutics16050613)
Supplement: Supplementary file 1 [file pharmaceutics-16-00613-s001.zip]

Archive with 3 entries (3 files):
- Supplementary Files.pdf
- Table S1. List of the 99 ligands recovered from Mol-Port and evaluated by molecular docking.xlsx
- Table S2. List of the 580 ligands recovered from PubChem and evaluated by molecular docking.xlsx
