# Supplementary material for: Ligand- and Structure-Based Virtual Screening Identifies New Inhibitors of the Interaction of the SARS-CoV-2 Spike Protein with the ACE2 Host Receptor
Source: Pharmaceutics. 2024 May 1;16(5):613. doi: 10.3390/pharmaceutics16050613 (PMC11124852; doi:10.3390/pharmaceutics16050613)
Supplement: Supplementary file 1 [file pharmaceutics-16-00613-s001.zip › Table S1. List of the 99 ligands recovered from Mol-Port and evaluated by molecular docking.xlsx]

## Sheet: Sheet-1_MolPort_Database
Number	SMILE	Mol-Port ID
1	c12c(ccc(c1)NC(=O)c1ccccc1)c(cc(c2)S(=O)(=O)O)O	MolPort-006-110-889
2	S(=O)(=O)(c1c2c(c(NC(=O)c3ccc(C(=O)Nc4c5c(c(S(=O)(=O)O)cc4)cccc5)cc3)cc1)cccc2)O	MolPort-002-826-402
3	S(=O)(=O)(c1c2c(c(NC(=O)c3ccccc3)ccc2)ccc1)O	MolPort-016-804-073
4	C(=O)(Nc1c2c(c(cc1)OC)cccc2)c1ccc(cc1)c1ccccc1	MolPort-000-691-336
5	[Na+].[Na+].c1(/N=N/c2ccc(cc2)/N=N/c2c(cc3c(c2O)ccc(c3)NC(=O)c2ccccc2)S(=O)(=O)[O-])ccc(cc1)S(=O)(=O)[O-]	MolPort-019-334-419
6	c1c(ccc(c1)C(=O)Nc1ccc(cc1)c1ccc(cc1)C(=O)Nc1cccc2c1c(ccc2)S(=O)(=O)O)C(=O)OC	MolPort-046-792-715
7	S(=O)(=O)(c1c(NC(=O)c2c(C)cccc2)c2c(cc1)cccc2)O	MolPort-002-826-416
8	C(=O)(Nc1cc2c(cc1)cccc2)c1ccc(cc1)c1ccccc1	MolPort-003-821-153
9	C(=O)(Nc1ccc(cc1)O)c1ccc(cc1)c1ccccc1	MolPort-001-020-301
10	C(=O)(Nc1c2c(ccc1)cccc2)c1ccc(cc1)c1ccccc1	MolPort-001-024-768
11	C(=O)(Nc1c2c(c(cc1)O)cccc2)c1ccccc1	MolPort-000-516-745
12	S(=O)(=O)(c1cc(c2c(c1)ccc(c2)NC)O)O	MolPort-005-933-060
13	S(=O)(=O)(c1ccc(C(=O)Nc2c3c(c(cc2)OC)cccc3)cc1)C	MolPort-003-135-070
14	C(=O)(Nc1c2c(c(NC(=O)c3ccc(cc3)c3ccccc3)ccc2)ccc1)c1ccc(cc1)c1ccccc1	MolPort-000-656-930
15	C(=O)(Nc1ccc(cc1)OC)c1ccc(cc1)c1ccccc1	MolPort-001-026-179
16	S(=O)(=O)(c1ccc(NC(=O)c2ccc(cc2)c2ccccc2)cc1)N	MolPort-001-021-210
17	S(=O)(=O)(c1cc(c2c(c1)ccc(c2)Nc1ccccc1)O)O	MolPort-001-793-154
18	S(=O)(=O)(c1ccc(C(=O)Nc2c3c(c(cc2)OC)cccc3)cc1)CC	MolPort-003-147-429
19	C(=O)(Nc1c(NC(=O)c2ccc(cc2)c2ccccc2)cc2c(c1)cccc2)c1ccc(cc1)c1ccccc1	MolPort-003-009-429
20	C(=O)(Nc1c2c(c(cc1)OC)cccc2)c1ccc(SC)cc1	MolPort-003-134-590
21	C(=O)(Nc1c(cc(cc1)O)C)c1ccc(cc1)c1ccccc1	MolPort-001-578-262
22	S(=O)(=O)(c1ccc(C(=O)Nc2c3c(c(cc2)OC)cccc3)cc1)N(C)C	MolPort-000-648-705
23	C(=O)(Nc1ccc(OC2CCN(CC2)C)cc1)c1ccc(cc1)c1ccccc1	MolPort-016-591-722
24	S(=O)(=O)(c1ccc(NC(=O)c2ccc(cc2)c2ccccc2)cc1)N(C)C	MolPort-000-629-650
25	c12c(ccc(c1)NC(=O)Nc1cc3c(cc1)c(cc(c3)S(=O)(=O)O)O)c(cc(c2)S(=O)(=O)O)O	MolPort-006-110-902
26	S(=O)(=O)(c1cc(OC)ccc1)NCc1ccc(C(=O)Nc2ccc(cc2)OC)cc1	MolPort-000-646-725
27	S(=O)(=O)(c1cc(OC)ccc1)NCc1ccc(C(=O)Nc2ccc(cc2)OCC)cc1	MolPort-000-646-724
28	S(=O)(=O)(c1cc(OC)ccc1)NCc1ccc(C(=O)Nc2ccc(cc2)C)cc1	MolPort-000-646-726
29	S(=O)(=O)(c1c2c3c(NC(=O)c3ccc2)cc1)[O-].[Na+]	MolPort-000-643-726
30	S(=O)(=O)(c1ccc(NC(=O)c2ccc(cc2)c2ccccc2)cc1)NCC	MolPort-001-602-354
31	O=C(Nc1cc2cc(S(=O)(=O)[O-])cc([O-])c2cc1)Nc1cc2c(c([O-])cc(S(=O)(=O)[O-])c2)cc1.[Na+].[Na+].[Na+].[Na+]	MolPort-044-193-346
32	C(=O)(Nc1ccc(Oc2ccccc2)cc1)c1ccc(cc1)c1ccccc1	MolPort-001-021-213
33	C(=O)(Nc1ccc(cc1)OCC)c1ccc(cc1)c1ccccc1	MolPort-001-024-455
34	C(=O)(Nc1ccc(cc1)OCC)c1ccc(c2ccc(C(=O)Nc3ccc(cc3)OCC)cc2)cc1	MolPort-002-827-725
35	c12c(c(c(cc1S(=O)(=O)N(CC)CC)O)NC(=O)c1ccccc1)cccc2.O	MolPort-002-480-481
36	S(=O)(=O)(Nc1ccc(cc1)OC)c1ccc(NC(=O)c2ccc(cc2)c2ccccc2)cc1	MolPort-001-529-270
37	C(=O)(Nc1ccc(OC(F)(F)F)cc1)c1ccc(cc1)c1ccccc1	MolPort-000-656-842
38	S(=O)(=O)(c1cc(C(=O)Nc2c3c(c(cc2)OC)cccc3)ccc1)C	MolPort-003-134-901
39	S(=O)(=O)(c1c(C(=O)Nc2c3c(c(cc2)OC)cccc3)cccc1)C	MolPort-003-134-729
40	C(=O)(Nc1c2c(c(cc1)OC)cccc2)c1cc2c(cc1)cccc2	MolPort-000-652-164
41	S(=O)(=O)(NC(=O)C)c1ccc(NC(=O)c2ccc(cc2)c2ccccc2)cc1	MolPort-001-511-005
42	c1c(cc2c(c1O)ccc(c2)NC(=O)Nc1ccc2c(c1)cc(cc2O)S(=O)(=O)O[Na])S(=O)(=O)O[Na]	MolPort-039-193-833
43	S(=O)(=O)(Oc1cc(S(=O)(=O)[O-])cc2c1cc(NC(=O)C)cc2)c1ccccc1.[Na+]	MolPort-002-323-252
44	S(=O)(=O)(NC(C)C)c1ccc(NC(=O)c2ccc(cc2)c2ccccc2)cc1	MolPort-000-629-681
45	C(=O)(Nc1ccc(cc1)OC)c1ccc(c2c(F)cccc2)cc1	MolPort-002-921-982
46	c12c(ccc(c1)NC)c(cc(c2)S(=O)(=O)O)O	MolPort-006-123-760
47	S(=O)(=O)(Nc1ccc(cc1)OCC)c1ccc(NC(=O)c2ccc(cc2)c2ccccc2)cc1	MolPort-001-525-676
48	c1c2c(ccc1)c(ccc2NC(=O)c1ccccc1)S(=O)(=O)Cl	MolPort-028-745-491
49	COc1ccc(cc1)NS(=O)(=O)c1ccc(NC(=O)c2ccccc2)c2ccccc12	MolPort-019-738-634
50	c12c(ccc(c1)Nc1ccccc1)c(cc(c2)S(=O)(=O)O)O	MolPort-006-110-742
51	S(=O)(=O)(c1ccc(NC(=O)c2ccc(cc2)c2ccccc2)cc1)NCC=C	MolPort-001-595-048
52	c1c2c(ccc1)c(ccc2NC(=O)c1c(cccc1)C)S(=O)(=O)Cl	MolPort-028-745-492
53	S(=O)(=O)(c1c2c3c(NC(=O)c3ccc2)cc1)O	MolPort-008-426-867
54	C(=O)(Nc1cc2c(cc1)cccc2)c1ccc(c2ccc(cc2)CCCCC)cc1	MolPort-001-014-545
55	S(=O)(=O)(c1ccc(C(=O)Nc2c3c(c(cc2)OC)cccc3)cc1)C(C)C	MolPort-003-172-224
56	S(=O)(=O)(NCc1ccccc1)c1ccc(c2ccc(C(=O)Nc3ccc(cc3)OC)cc2)cc1	MolPort-007-967-927
57	S(=O)(=O)(N1CCCCC1)c1ccc(c2ccc(C(=O)Nc3ccc(cc3)OC)cc2)cc1	MolPort-007-967-881
58	S(=O)(=O)(N1CCCC1)c1ccc(c2ccc(C(=O)Nc3ccc(cc3)OC)cc2)cc1	MolPort-007-967-856
59	S(=O)(=O)(c1cc(c2c(c1)cc(NC(=O)Nc1cc3c(c(cc(S(=O)(=O)[O-])c3)O)cc1)cc2)O)[O-].[Na+].[Na+].O	MolPort-047-587-262
60	C(=O)(c1c(SC)cccc1)Nc1c2c(c(cc1)OC)cccc2	MolPort-003-134-384
61	C(=O)(Nc1c2c(c(cc1)OC)cccc2)c1cc(SC)ccc1	MolPort-003-134-493
62	C(=O)(Nc1ccc(OC(C)C)cc1)c1ccc(cc1)c1ccccc1	MolPort-000-664-834
63	c1(S(=O)(=O)c2ccccc2)cc(NC(=O)c2ccc(cc2)Cl)c2c(c1O)cccc2	MolPort-007-563-675
64	COc1ccc(NC(=O)c2ccc(cc2)N(C)C)c2ccccc12	MolPort-003-997-161
65	Cc1ccc(OS(=O)(=O)c2ccc3NC(=O)c4cccc2c34)cc1	MolPort-002-363-202
66	C(=O)(Nc1c2c(c(cc1)OC)cccc2)c1cc(F)ccc1	MolPort-003-249-774
67	c1(S(=O)(=O)c2ccc(cc2)Cl)cc(NC(=O)c2ccccc2)c2c(c1O)cccc2	MolPort-002-212-835
68	S(=O)(=O)(c1c2c3c(NC(=O)c3ccc2)cc1)Oc1ccccc1	MolPort-000-643-954
69	S(=O)(=O)(c1c2c3c(NC(=O)c3ccc2)cc1)Oc1cc2c(cc1)cccc2	MolPort-000-643-953
70	S(=O)(=O)(c1c2c3c(NC(=O)c3ccc2)cc1)Oc1c2c(ccc1)cccc2	MolPort-000-643-952
71	S(=O)(=O)(c1ccc(NC(=O)c2ccc(cc2)c2ccccc2)cc1)N(CC)CC	MolPort-000-643-244
72	S(=O)(=O)(c1ccc(NC(=O)c2ccc(cc2)c2ccccc2)cc1)NCCC	MolPort-002-773-686
73	S(=O)(=O)(NC(C)(C)C)c1ccc(NC(=O)c2ccc(cc2)c2ccccc2)cc1	MolPort-001-551-049
74	C(=O)(Nc1cc(c(cc1)OC)OC)c1ccc(cc1)c1ccccc1	MolPort-002-840-215
75	C(=O)(Nc1c(cc(cc1)OC)OC)c1ccc(cc1)c1ccccc1	MolPort-002-840-110
76	C(=O)(Nc1cc(c(c(c1)OC)OC)OC)c1ccc(cc1)c1ccccc1	MolPort-002-301-479
77	c1(c(c(c(c(c1C(=O)Nc1ccc(S(=O)(=O)O)cc1)C(=O)Nc1ccc(S(=O)(=O)O)cc1)C(=O)Nc1ccc(S(=O)(=O)O)cc1)C(=O)Nc1ccc(S(=O)(=O)O)cc1)C(=O)Nc1ccc(S(=O)(=O)O)cc1)C(=O)Nc1ccc(S(=O)(=O)O)cc1	MolPort-000-753-666
78	S(=O)(=O)(c1c2c3c(N(C(=O)c3ccc2)C)cc1)[O-].[Na+]	MolPort-008-422-629
79	S(=O)(=O)(Nc1c(cc(cc1)OC)OC)c1ccc(NC(=O)c2ccc(cc2)c2ccccc2)cc1	MolPort-002-262-294
80	CC(=O)Nc1ccc(OS(=O)(=O)c2ccc3NC(=O)c4cccc2c34)c2ccccc12	MolPort-002-363-768
81	C(=O)(Nc1c2c(c(OC)ccc2)ccc1)c1ccc(C(=O)OC)cc1	MolPort-003-016-229
82	c1cc(c2c3c1NC(=O)c3ccc2)S(=O)(=O)Oc1ccccc1C	MolPort-004-930-723
83	C(=O)(c1cc2c(cc1)cccc2)Nc1ccc(cc1)O	MolPort-000-517-042
84	S(=O)(=O)(c1cc(C(=O)Nc2c3c(c(cc2)OC)cccc3)ccc1)CC	MolPort-003-147-260
85	c12c(c(cc(c1cccc2)S(=O)(=O)[O-])OC(=O)c1ccccc1)NC(=O)c1ccccc1.[NH+](CC)(CC)CC	MolPort-002-480-493
86	S(=O)(=O)(c1ccc(C(=O)Nc2ccc(cc2)OC)cc1)C	MolPort-002-101-906
87	c1c(c(c2cccc3c2c1C(=O)N(C3=O)c1ccc(cc1)O)N)S(=O)(=O)O	MolPort-028-602-278
88	S(=O)(=O)(c1ccc(Oc2ccc(NC(=O)c3cc(F)ccc3)cc2)cc1)c1ccc(Oc2ccc(NC(=O)c3cc(F)ccc3)cc2)cc1	MolPort-001-025-507
89	S(=O)(=O)(c1cc(c2c(c1)ccc(c2)N)O)O	MolPort-001-793-002
90	C(=O)(Nc1cc2c(cc1)cccc2)c1ccc(cc1)C	MolPort-001-830-634
91	S(=O)(=O)(c1c(C(=O)Nc2c3c(c(cc2)OC)cccc3)cccc1)CC	MolPort-003-147-083
92	O=S(=O)(c1cc2c(cc(cc2)N)c(c1)O)O.O	MolPort-003-929-309
93	C(=O)(Nc1ccc(OCC(=O)OC)cc1)c1ccc(cc1)c1ccccc1	MolPort-001-626-433
94	C(=O)(Nc1cc(cc(c1)OC)OC)c1ccc(cc1)c1ccccc1	MolPort-002-974-377
95	C(=O)(c1c(F)cccc1F)Nc1c2c(c(cc1)OC)cccc2	MolPort-003-011-867
96	C(=O)(Nc1cc2c(OCO2)cc1)c1ccc(cc1)c1ccccc1	MolPort-001-994-380
97	S(=O)(=O)(c1ccc(C(=O)Nc2ccc(cc2)O)cc1)c1ccccc1	MolPort-002-251-800
98	C(=O)(Nc1c(SC)cccc1)c1ccc(cc1)c1ccccc1	MolPort-002-271-599
99	S(=O)(=O)(Nc1ccc(C(=O)Nc2ccc(cc2)OC)cc1)c1ccc(c2ccc(cc2)C)cc1	MolPort-007-968-459

## Sheet: Sheet-2_MolPort_Vina_Score
Internal code	vina score (kcal/mol)
DRI-C24041_MP_SIM_50_U_19_out.pdbqt	-8.7
DRI-C24041_MP_SIM_50_U_14_out.pdbqt	-8.4
DRI-C24041_MP_SIM_50_U_25_out.pdbqt	-8
DRI-C24041_MP_SIM_50_U_88_out.pdbqt	-8
DRI-C24041_MP_SIM_50_U_5_corregido_out.pdbqt	-7.9
DRI-C24041_MP_SIM_50_U_2_out.pdbqt	-7.8
DRI-C24041_MP_SIM_50_U_69_out.pdbqt	-7.7
DRI-C24041_MP_SIM_50_U_70_out.pdbqt	-7.6
DRI-C24041_MP_SIM_50_U_73_out.pdbqt	-7.6
DRI-C24041_MP_SIM_50_U_31_corregido_out.pdbqt	-7.5
DRI-C24041_MP_SIM_50_U_80_out.pdbqt	-7.5
DRI-C24041_MP_SIM_50_U_38_out.pdbqt	-7.3
DRI-C24041_MP_SIM_50_U_47_out.pdbqt	-7.3
DRI-C24041_MP_SIM_50_U_48_out.pdbqt	-7.3
DRI-C24041_MP_SIM_50_U_65_out.pdbqt	-7.3
DRI-C24041_MP_SIM_50_U_75_out.pdbqt	-7.3
DRI-C24041_MP_SIM_50_U_10_out.pdbqt	-7.2
DRI-C24041_MP_SIM_50_U_40_out.pdbqt	-7.2
DRI-C24041_MP_SIM_50_U_8_out.pdbqt	-7.2
DRI-C24041_MP_SIM_50_U_34_out.pdbqt	-7.1
DRI-C24041_MP_SIM_50_U_42_corregido_out.pdbqt	-7.1
DRI-C24041_MP_SIM_50_U_4_out.pdbqt	-7.1
DRI-C24041_MP_SIM_50_U_54_out.pdbqt	-7.1
DRI-C24041_MP_SIM_50_U_56_out.pdbqt	-7.1
DRI-C24041_MP_SIM_50_U_59_corregido_out.pdbqt	-7.1
DRI-C24041_MP_SIM_50_U_63_out.pdbqt	-7.1
DRI-C24041_MP_SIM_50_U_28_out.pdbqt	-7
DRI-C24041_MP_SIM_50_U_3_out.pdbqt	-7
DRI-C24041_MP_SIM_50_U_43_corregido_out.pdbqt	-7
DRI-C24041_MP_SIM_50_U_49_out.pdbqt	-7
DRI-C24041_MP_SIM_50_U_79_out.pdbqt	-7
DRI-C24041_MP_SIM_50_U_1_out.pdbqt	-6.9
DRI-C24041_MP_SIM_50_U_36_out.pdbqt	-6.9
DRI-C24041_MP_SIM_50_U_52_out.pdbqt	-6.9
DRI-C24041_MP_SIM_50_U_6_out.pdbqt	-6.9
DRI-C24041_MP_SIM_50_U_17_out.pdbqt	-6.8
DRI-C24041_MP_SIM_50_U_35_corregido_out.pdbqt	-6.8
DRI-C24041_MP_SIM_50_U_37_out.pdbqt	-6.8
DRI-C24041_MP_SIM_50_U_39_out.pdbqt	-6.8
DRI-C24041_MP_SIM_50_U_62_out.pdbqt	-6.8
DRI-C24041_MP_SIM_50_U_68_out.pdbqt	-6.8
DRI-C24041_MP_SIM_50_U_82_out.pdbqt	-6.8
DRI-C24041_MP_SIM_50_U_91_out.pdbqt	-6.8
DRI-C24041_MP_SIM_50_U_99_out.pdbqt	-6.8
DRI-C24041_MP_SIM_50_U_13_out.pdbqt	-6.7
DRI-C24041_MP_SIM_50_U_23_out.pdbqt	-6.7
DRI-C24041_MP_SIM_50_U_30_out.pdbqt	-6.7
DRI-C24041_MP_SIM_50_U_44_out.pdbqt	-6.7
DRI-C24041_MP_SIM_50_U_51_out.pdbqt	-6.7
DRI-C24041_MP_SIM_50_U_67_out.pdbqt	-6.7
DRI-C24041_MP_SIM_50_U_77_out.pdbqt	-6.7
DRI-C24041_MP_SIM_50_U_7_out.pdbqt	-6.7
DRI-C24041_MP_SIM_50_U_11_out.pdbqt	-6.6
DRI-C24041_MP_SIM_50_U_29_corregido_out.pdbqt	-6.6
DRI-C24041_MP_SIM_50_U_50_out.pdbqt	-6.6
DRI-C24041_MP_SIM_50_U_55_out.pdbqt	-6.6
DRI-C24041_MP_SIM_50_U_72_out.pdbqt	-6.6
DRI-C24041_MP_SIM_50_U_84_out.pdbqt	-6.6
DRI-C24041_MP_SIM_50_U_16_out.pdbqt	-6.5
DRI-C24041_MP_SIM_50_U_18_out.pdbqt	-6.5
DRI-C24041_MP_SIM_50_U_27_out.pdbqt	-6.5
DRI-C24041_MP_SIM_50_U_32_out.pdbqt	-6.5
DRI-C24041_MP_SIM_50_U_41_out.pdbqt	-6.5
DRI-C24041_MP_SIM_50_U_74_out.pdbqt	-6.5
DRI-C24041_MP_SIM_50_U_21_out.pdbqt	-6.4
DRI-C24041_MP_SIM_50_U_22_out.pdbqt	-6.4
DRI-C24041_MP_SIM_50_U_24_out.pdbqt	-6.4
DRI-C24041_MP_SIM_50_U_26_out.pdbqt	-6.4
DRI-C24041_MP_SIM_50_U_53_out.pdbqt	-6.4
DRI-C24041_MP_SIM_50_U_64_out.pdbqt	-6.4
DRI-C24041_MP_SIM_50_U_76_out.pdbqt	-6.4
DRI-C24041_MP_SIM_50_U_87_out.pdbqt	-6.4
DRI-C24041_MP_SIM_50_U_94_out.pdbqt	-6.4
DRI-C24041_MP_SIM_50_U_96_out.pdbqt	-6.4
DRI-C24041_MP_SIM_50_U_97_out.pdbqt	-6.4
DRI-C24041_MP_SIM_50_U_58_out.pdbqt	-6.3
DRI-C24041_MP_SIM_50_U_61_out.pdbqt	-6.3
DRI-C24041_MP_SIM_50_U_66_out.pdbqt	-6.3
DRI-C24041_MP_SIM_50_U_93_out.pdbqt	-6.3
DRI-C24041_MP_SIM_50_U_95_out.pdbqt	-6.3
DRI-C24041_MP_SIM_50_U_57_out.pdbqt	-6.2
DRI-C24041_MP_SIM_50_U_71_out.pdbqt	-6.2
DRI-C24041_MP_SIM_50_U_85_corregido_out.pdbqt	-6.2
DRI-C24041_MP_SIM_50_U_90_out.pdbqt	-6.2
DRI-C24041_MP_SIM_50_U_92_corregido_out.pdbqt	-6.2
DRI-C24041_MP_SIM_50_U_9_out.pdbqt	-6.2
DRI-C24041_MP_SIM_50_U_15_out.pdbqt	-6.1
DRI-C24041_MP_SIM_50_U_33_out.pdbqt	-6.1
DRI-C24041_MP_SIM_50_U_60_out.pdbqt	-6.1
DRI-C24041_MP_SIM_50_U_81_out.pdbqt	-6.1
DRI-C24041_MP_SIM_50_U_83_out.pdbqt	-6.1
DRI-C24041_MP_SIM_50_U_45_out.pdbqt	-6
DRI-C24041_MP_SIM_50_U_78_corregido_out.pdbqt	-6
DRI-C24041_MP_SIM_50_U_12_out.pdbqt	-5.9
DRI-C24041_MP_SIM_50_U_89_out.pdbqt	-5.9
DRI-C24041_MP_SIM_50_U_46_out.pdbqt	-5.8
DRI-C24041_MP_SIM_50_U_98_out.pdbqt	-5.8
DRI-C24041_MP_SIM_50_U_20_out.pdbqt	-5.7
DRI-C24041_MP_SIM_50_U_86_out.pdbqt	-5.7
