# Supplementary material for: Ligand- and Structure-Based Virtual Screening Identifies New Inhibitors of the Interaction of the SARS-CoV-2 Spike Protein with the ACE2 Host Receptor
Source: Pharmaceutics. 2024 May 1;16(5):613. doi: 10.3390/pharmaceutics16050613 (PMC11124852; doi:10.3390/pharmaceutics16050613)
Supplement: Supplementary file 1 [file pharmaceutics-16-00613-s001.zip › Table S2. List of the 580 ligands recovered from PubChem and evaluated by molecular docking.xlsx]

## Sheet: Sheet-1_PubChem_Database
Number	SMILE	PubChem ID
1	O[C@@H]1[C@@H]2[C@](O)(C(=O)C3=C(O)c4c([C@@](O)([C@@H]13)C)cccc4O)C(=C(C(=O)[C@H]2N(C)C)C(=O)N)O	54675779
2	O(C(=O)c1c(N)cccc1)C	8635
3	O(c1cc2c(NC(C=C2C)(C)C)cc1)CC	3293
4	Brc1ccc(c2ccc([C@H]3C[C@H](c4c(C3)cccc4)c3c(O)c4c(oc3=O)cccc4)cc2)cc1	54680676
5	O[C@@]12[C@@H](C[C@@H]3[C@](O)(c4c(C(=C3C1=O)O)c(O)ccc4)C)[C@H](N(C)C)C(=O)C(=C2O)C(=O)N	54675776
6	O1C([C@H](OC)[C@@H](OC(=O)N)[C@@H](O)[C@@H]1Oc1c(c2oc(=O)c(NC(=O)c3cc(CC=C(C)C)c(O)cc3)c(O)c2cc1)C)(C)C	54675769
7	O1[C@H]([C@H](O)[C@@H](O)[C@H](O)[C@H]1CO)c1c(O)c2c(c(O)c1O)C(=O)c1c(C2=O)c(c(c(O)c1)C(=O)O)C	10255083
8	O=C(NCc1cc(OC)c(O)cc1)CCCC/C=C/C(C)C	1548943
9	O[C@@H](Cn1c2c(nc3-c1nc(=O)[nH]c3=O)cc(c(c2)C)C)[C@H](O)[C@H](O)CO	493570
10	O1[C@@H]2[C@H]3[C@@H]4N(c5c([C@@]64[C@H]4[N@@](CC6)CC(=CC1)[C@@H]3C4)cc(OC)c(OC)c5)C(=O)C2	442021
11	O1[C@@H]2[C@H]3[C@@H]4N(c5c([C@@]64[C@H]4[N@@](CC6)CC(=CC1)[C@@H]3C4)cccc5)C(=O)C2	441071
12	O[C@@H]1[C@@]2([C@H]([C@H]3[C@H](CC2)c2c(CC3)cc(OC(=O)c3ccccc3)cc2)CC1)C	222757
13	Clc1c(OC(F)(F)[C@@H](F)C(F)(F)F)cc(Cl)c(NC(=O)NC(=O)c2c(F)cccc2F)c1	71777
14	Fc1c(N2CCNCC2)cc2n(cc(c(=O)c2c1)C(=O)O)c1ccc(F)cc1	56208
15	Clc1ccc(NC(=O)NC(=O)c2c(F)cccc2F)cc1	37123
16	S1[C@H]2N([C@H](C1(C)C)C(=O)O)C(=O)[C@H]2NC(=O)[C@H](N)c1ccc(O)cc1	33613
17	Oc1c([nH]c2c1cccc2)C1=Nc2c(C1=O)cccc2	10215
18	Oc1cc2c(cc1)cccc2	8663
19	Oc1c2c(ccc1)cccc2	7005
20	O[C@H](Cn1c2c(nc3-c1nc(=O)[nH]c3=O)cc(c(c2)C)C)[C@@H](O)[C@@H](O)CO	6759
21	OC(=O)[C@@H](N)Cc1ccc(O)cc1	6057
22	ClC(Cl)C(=O)N[C@@H]([C@H](O)c1ccc([N+](=O)[O-])cc1)CO	5959
23	Oc1c(cccc1)C(=O)N	5147
24	Clc1c(NC(=O)c2c(O)ccc(Cl)c2)ccc([N+](=O)[O-])c1	4477
25	Fc1ccc(C(=O)CCCN2CCC(=CC2)n2c3c([nH]c2=O)cccc3)cc1	3168
26	Oc1ccc(NC(=O)C)cc1	1983
27	OC(=O)c1ccc(N)cc1	978
28	O=c1[nH]c(nc2NC[C@H](N(c12)C=O)CNc1ccc(cc1)C(=O)N[C@@H](CCC(=O)O)C(=O)O)N	135484651
29	O(c1n(Cc2ccc(c3c(cccc3)c3[nH]c(=O)on3)cc2)c2c(n1)cccc2C(=O)O)CC	135415867
30	O=c1[nH]c(nc2NC[C@@H](N(c12)C=O)CNc1ccc(cc1)C(=O)N[C@@H](CCC(=O)O)C(=O)O)N	135403648
31	S(=O)(=O)(N1CCN(CC1)C)c1cc(c(OCC)cc1)c1[nH]c(=O)c2n(nc(c2n1)CCC)C	135398744
32	O=c1[nH]c(nc2NC[C@@H](N(c12)C=O)CNc1ccc(cc1)C(=O)N[C@@H](CCC(=O)O)C(=O)O)N	135398559
33	O[C@@]12[C@@H](C[C@H]3C(=C(O)c4c(C3)c(N(C)C)cc(NC(=O)CNC(C)(C)C)c4O)C1=O)[C@H](N(C)C)C(=O)C(=C2O)C(=O)N	54686904
34	S(=O)(=O)(Nc1cc([C@H](C2=C(O)C[C@](OC2=O)(CCc2ccccc2)CCC)CC)ccc1)c1ncc(cc1)C(F)(F)F	54682461
35	Clc1c2[C@@H](O)[C@H]3C[C@@H]4[C@](O)(C(=O)C3=C(O)c2c(O)cc1)C(=C(C(=O)[C@H]4N(C)C)C(=O)N)O	54680690
36	o1c(=O)c([C@H]2CCCc3c2cccc3)c(O)c2c1cccc2	54678504
37	o1c(=O)c([C@H](CC(=O)C)c2ccc([N+](=O)[O-])cc2)c(O)c2c1cccc2	54676537
38	O[C@@]12[C@@H](C[C@H]3C(=C(O)c4c(C3)c(N(C)C)ccc4O)C1=O)[C@H](N(C)C)C(=O)C(=C2O)C(=O)N	54675783
39	Clc1c2[C@@](O)([C@H]3C[C@@H]4[C@](O)(C(=O)C3=C(O)c2c(O)cc1)C(=C(C(=O)[C@H]4N(C)C)C(=O)N)O)C	54675777
40	O[C@@H]1[C@@H]2[C@](O)(C(=O)C3=C(O)c4c([C@@H]([C@@H]13)C)cccc4O)C(=C(C(=O)[C@H]2N(C)C)C(=O)N)O	54671203
41	Clc1c(ccc(S(=O)(=O)C)c1)C(=O)Nc1cc(c(Cl)cc1)c1ncccc1	24776445
42	S(=O)(=O)(NC(=O)Nc1nc(OC)cc(OC)n1)c1cc(CNS(=O)(=O)C)ccc1C(=O)OC	11409499
43	S(=O)(=O)(c1c(c(c(cc1)C(=O)c1c(=O)n([nH]c1)C)C)C1=NOCC1)C	11302979
44	O=C1N(CCc2c1n(nc2C(=O)N)c1ccc(OC)cc1)c1ccc(N2CCCCC2=O)cc1	10182969
45	o1c2c(cc(N3CCN(CC3)CCCCc3c4c([nH]c3)ccc(c4)C#N)cc2)cc1C(=O)N	6918314
46	Clc1cc(C(=O)N[C@H]2[C@@H](OC)CN(CC2)CCCOc2ccc(F)cc2)c(OC)cc1N	6917698
47	O=C1N(c2c(CC[C@@H]1N[C@@H](CCc1ccccc1)C(=O)OCC)cccc2)CC(=O)O	5362124
48	Oc1cc2[C@@]34[C@H]([C@H](N(CC3)C)Cc2cc1)CCCC4	5359272
49	Clc1cc(C(=O)N[C@@H]2[C@H](OC)CN(CC2)CCCOc2ccc(F)cc2)c(OC)cc1N	5311047
50	O=C(N(CC)CC)/C(=C/c1cc([N+](=O)[O-])c(O)c(O)c1)/C#N	5281081
51	Clc1cc2nc(/C=C/c3cc([C@H](SCC4(CC4)CC(=O)O)CCc4c(C(O)(C)C)cccc4)ccc3)ccc2cc1	5281040
52	O([C@@H]1[C@H]([C@@H]2[C@@H](C[N@@]3[C@H](C2)c2[nH]c4c(c2CC3)ccc(OC)c4)C[C@H]1OC(=O)/C=C/c1cc(OC)c(OC)c(OC)c1)C(=O)OC)C	5280954
53	O[C@@H](CN[C@@H](Cc1ccc(OC)cc1)C)c1cc(NC=O)c(O)cc1	3083544
54	ClCCN(c1ccc(C[C@H](N)C(=O)O)cc1)CCCl	460612
55	Clc1c2C[C@H](OC(=O)c2c(O)c(c1)C(=O)N[C@@H](Cc1ccccc1)C(=O)O)C	442530
56	Oc1cc2[C@]3([C@H]([C@H](N(CC3)CC=C(C)C)Cc2cc1)C)C	441278
57	O=C1N([C@@H]2CCC(=O)NC2=O)Cc2c1cccc2N	216326
58	Clc1cc2[C@@H](O)CCCN(c2cc1)C(=O)c1c(cc(NC(=O)c2c(cccc2)C)cc1)C	216237
59	Clc1c(NC(=O)C2(CCCCC2)C)ccc(O)c1Cl	213031
60	O(C(C)C)C(=O)NNc1cc(c2ccccc2)ccc1OC	176879
61	S(=O)(=O)(c1cc([N+](=O)[O-])c(C(=O)C2C(=O)CCCC2=O)cc1)C	175967
62	O(c1cc2c(cc([C@H](C)C(=O)O)cc2)cc1)C	156391
63	Fc1c(N2C[C@H]3[C@H](NCCC3)C2)c(OC)c2n(C3CC3)cc(c(=O)c2c1)C(=O)O	152946
64	S(C1=C(N2[C@@H]([C@H](C2=O)[C@H](O)C)[C@H]1C)C(=O)O)[C@H]1C[C@H](NC1)C(=O)Nc1cc(ccc1)C(=O)O	150610
65	Fc1ccc(N2[C@@H]([C@@H](CC[C@H](O)c3ccc(F)cc3)C2=O)c2ccc(O)cc2)cc1	150311
66	Fc1c(N2CCN(CC2)C)c2OC[C@@H](n3c2c(c1)c(=O)c(c3)C(=O)O)C	149096
67	O=C1NC(=O)CC[C@@H]1N1C(=O)c2c(C1=O)cccc2N	134780
68	S(=O)(=O)(N)c1cc(C[C@H](NCCOc2c(OCC)cccc2)C)ccc1OC	129211
69	Fc1cc2onc([C@@H]3CCN(CC3)CCc3c(=O)n4CCC[C@H](O)c4nc3C)c2cc1	115237
70	O=C(N(NC(=O)c1c(c(OC)ccc1)C)C(C)(C)C)c1cc(cc(c1)C)C	105010
71	O=C(N(NC(=O)c1ccc(cc1)CC)C(C)(C)C)c1cc(cc(c1)C)C	91773
72	Clc1c(Oc2cc(F)c(NC(=O)NC(=O)c3c(F)cccc3F)cc2)ccc(c1)C(F)(F)F	91766
73	Clc1ccc([C@@H]2CC[C@H](CC2)C2=C(O)c3c(C(=O)C2=O)cccc3)cc1	74989
74	o1nc(C(CC)(CC)C)cc1NC(=O)c1c(OC)cccc1OC	73672
75	S(=O)(=O)(Nc1ccc(CCN(CCOc2ccc(NS(=O)(=O)C)cc2)C)cc1)C	71329
76	Fc1c(N2CCN(CC2)CC)cc2n(C3CC3)cc(c(=O)c2c1)C(=O)O	71188
77	OC(=O)c1c(c2ccc(Cn3c4c(nc3CCC)c(cc(c4)c3n(c4c(n3)cccc4)C)C)cc2)cccc1	65999
78	Ic1c(c(I)c(NC(=O)[C@@H](O)C)c(I)c1C(=O)NC(CO)CO)C(=O)NC(CO)CO	65492
79	O(C(=O)N1CC[C@@H](N2CCCCC2)CC1)c1cc2c(c3Cn4c(-c3nc2cc1)cc1[C@@](O)(CC)C(=O)OCc1c4=O)CC	60838
80	Fc1ccc(c2n(c(C(C)C)c(c2c2ccccc2)C(=O)Nc2ccccc2)CC[C@@H](O)C[C@@H](O)CC(=O)O)cc1	60823
81	Clc1c(N2CCN(CC2)CCCCOc2cc3NC(=O)CCc3cc2)cccc1Cl	60795
82	O1Cc2c([C@@](O)(CC)C1=O)cc1-c3nc4c(cc3Cn1c2=O)c(CN(C)C)c(O)cc4	60700
83	s1c(CCN([C@H]2CCc3c(C2)cccc3O)CCC)ccc1	59227
84	S(=O)(=O)(NC(=O)Nc1nc(cc(n1)C)C)c1c(cccc1)C(=O)OC	52997
85	Clc1c(Oc2cc(c([N+](=O)[O-])cc2)C(=O)NS(=O)(=O)C)ccc(c1)C(F)(F)F	51556
86	Clc1c(N[C@@H](C(C)C)C(=O)O[C@@H](c2cc(Oc3ccccc3)ccc2)C#N)ccc(c1)C(F)(F)F	50516
87	O([C@H]1C[C@@](O)(Cc2c1c(O)c1c(c2O)C(=O)c2c(C1=O)c(OC)ccc2)C(=O)CO)[C@@H]1O[C@H]([C@H](O)[C@@H](N)C1)C	41867
88	S1[C@H]([C@@H](OC(=O)C)C(=O)N(CCN(C)C)c2c1cccc2)c1ccc(OC)cc1	39186
89	OC(=O)[C@@](N)(Cc1cc(O)c(O)cc1)C	38853
90	O([C@H]1C[C@@](O)(Cc2c1c(O)c1c(c2O)C(=O)c2c(C1=O)c(OC)ccc2)C(=O)CO)[C@@H]1O[C@H]([C@@H](O)[C@@H](N)C1)C	31703
91	O([C@H]1C[C@@](O)(Cc2c1c(O)c1c(c2O)C(=O)c2c(C1=O)c(OC)ccc2)C(=O)C)[C@@H]1O[C@H]([C@@H](O)[C@@H](N)C1)C	30323
92	ClC(Cl)C(=O)N[C@@H]([C@H](O)c1ccc(S(=O)(=O)C)cc1)CO	27200
93	O([C@@H](C(=O)N(CC)CC)C)c1c2c(ccc1)cccc2	27189
94	O(c1cc(NC(=O)OC)ccc1)C(=O)Nc1cc(ccc1)C	24744
95	S1(=O)(=O)CCOC(=C1C(=O)Nc1ccccc1)C	21330
96	S(=O)(=O)(O)c1cc(c(O)cc1OC)C(=O)c1ccccc1	19988
97	O=C1c2c(C(=O)c3c1c(N)ccc3N)c(N)ccc2N	17190
98	O1C2(c3c(C1=O)cccc3)c1c(Oc3c2ccc(O)c3)cc(O)cc1	16850
99	O(c1cc(c(N(C)C)cc1)C)C(=O)NC	16247
100	Oc1c(C(C)(C)C)cc([N+](=O)[O-])cc1[N+](=O)[O-]	14994
101	O(c1cc2[C@H]3[N@@](C[C@@H]([C@H](C3)C[C@H]3NCCc4c3cc(OC)c(OC)c4)CC)CCc2cc1OC)C	10219
102	Oc1c2c(C(=O)c3c(C2=O)c(O)ccc3)cc(c1)C	10208
103	S1[C@H]2N([C@H](C1(C)C)C(=O)O)C(=O)[C@H]2NC(=O)c1c2c(ccc1OCC)cccc2	8982
104	O(C(=O)C1(CCN(CC1)CCc1ccc(N)cc1)c1ccccc1)CC	8944
105	O=C(Nc1c2c(ccc1)cccc2)c1c(cccc1)C(=O)O	8594
106	N(c1c2c(ccc1)cccc2)c1ccccc1	7013
107	Oc1c([C@@H](CC)C)cc([N+](=O)[O-])cc1[N+](=O)[O-]	6950
108	Clc1c(S(=O)(=O)N)cc2c(N[C@@H](NC2=O)CC)c1	6307
109	O=c1n(c2c(cccc2)C)c(nc2c1cccc2)C	6292
110	Oc1cc(C[C@H](N)C(=O)O)ccc1O	6047
111	Oc1c2-c3c4[C@H](N(CCc4ccc3)C)Cc2ccc1O	6005
112	O1c2c3[C@H]([N+](CCc3cc(OC)c2O)(C)C)Cc2cc(Oc3cc4[C@@H](N(CCc4cc3OC)C)Cc3ccc1cc3)c(O)cc2	6000
113	O(c1cc2[C@]3([C@H](N(CC3)C)N(c2cc1)C)C)C(=O)NC	5983
114	Oc1ccc(NC)cc1	5931
115	O=C1[C@@]2([C@H]([C@H]3[C@H](CC2)c2c(CC3)cc(O)cc2)CC1)C	5870
116	Oc1cc(N(CC2=NCCN2)c2ccc(cc2)C)ccc1	5775
117	O([C@@H]1[C@H]([C@@H]2[C@@H](C[N@@]3[C@H](C2)c2[nH]c4c(c2CC3)ccc(OC)c4)C[C@H]1OC(=O)c1cc(OC)c(OC)c(OC)c1)C(=O)OC)C	5770
118	S(=O)(=O)(N)Cc1noc2c1cccc2	5734
119	O(CCN(C)C)c1ccc(CNC(=O)c2cc(OC)c(OC)c(OC)c2)cc1	5577
120	[S@](=O)(CCC1C(=O)N(N(C1=O)c1ccccc1)c1ccccc1)c1ccccc1	5342
121	S(=O)(=O)(Nc1ncccc1)c1ccc(/N=N/c2cc(c(O)cc2)C(=O)O)cc1	5339
122	O=C1Nc2c(c(CCN(CCC)CCC)ccc2)C1	5095
123	Fc1cc2onc(C3CCN(CC3)CCc3c(=O)n4CCCCc4nc3C)c2cc1	5073
124	O1c2c3CN(CCc4c(C(=O)Cc3ccc2OC1)cc1OCOc1c4)C	4970
125	O(C[C@H](O)CNCCC)c1c(C(=O)CCc2ccccc2)cccc1	4932
126	O(CCN(CC)CC)C(=O)c1ccc(N)cc1	4914
127	S(=O)(=O)(N(CCC)CCC)c1ccc(cc1)C(=O)O	4911
128	S1[C@@H](Cc2ccc(OCCc3ncc(CC)cc3)cc2)C(=O)NC1=O	4829
129	O1C(c2c(C1=O)cccc2)(c1ccc(O)cc1)c1ccc(O)cc1	4764
130	O(c1ccc(NC(=O)C)cc1)CC	4754
131	Oc1cc2[C@]3([C@H]([C@H](N(CC3)CC=C(C)C)Cc2cc1)C)C	4736
132	O(c1cc2c(nccc2cc1OC)Cc1cc(OC)c(OC)cc1)C	4680
133	Oc1c(ccc(N)c1)C(=O)O	4649
134	O=C1N(N(C(=O)[C@@H]1CCCC)c1ccccc1)c1ccc(O)cc1	4641
135	O1c2cc3n(CC)cc(c(=O)c3cc2OC1)C(=O)O	4628
136	o1c(c(nc1CCC(=O)O)c1ccccc1)c1ccccc1	4614
137	Fc1c(N2CCN(CC2)C)c2OC[C@H](n3c2c(c1)c(=O)c(c3)C(=O)O)C	4583
138	O[C@@H]([C@H](N[C@@H](CCc1ccccc1)C)C)c1ccc(O)cc1	4567
139	Fc1c(N2CCNCC2)cc2n(CC)cc(c(=O)c2c1)C(=O)O	4539
140	Clc1cc(C(=O)NCCN(CC)CC)c(OC)cc1N	4168
141	Oc1c(cc(N)cc1)C(=O)O	4075
142	OC(=O)c1c(Nc2c(c(ccc2)C)C)cccc1	4044
143	O[C@H](CN[C@H](CCc1ccccc1)C)c1cc(c(O)cc1)C(=O)N	3869
144	Clc1ccc(C(=O)n2c3c(c(c2C)CC(=O)O)cc(OC)cc3)cc1	3715
145	Oc1c(c2c(cc3c(c2O)c(c(O)c(O)c3C(C)C)C=O)C)c(cc2c1c(c(O)c(O)c2C(C)C)C=O)C	3503
146	Clc1c(S(=O)(=O)N)cc(c(NCc2occc2)c1)C(=O)O	3440
147	O[C@@H](CN[C@@H](Cc1ccc(OC)cc1)C)c1cc(NC=O)c(O)cc1	3410
148	OC([C@H]1CCN(CC1)CCC[C@H](O)c1ccc(C(C)(C)C(=O)O)cc1)(c1ccccc1)c1ccccc1	3348
149	O=C1[C@H](CC2CCN(CC2)Cc2ccccc2)Cc2c1cc(OC)c(OC)c2	3152
150	O=C(N)c1c(c([N+](=O)[O-])cc([N+](=O)[O-])c1)C	3092
151	Clc1c(Nc2c(CC(=O)O)cccc2)c(Cl)ccc1	3033
152	O(c1nc2c(c(C(=O)NCCN(CC)CC)c1)cccc2)CCCC	3025
153	O=C(NCc1cc(OC)c(O)cc1)CCCCCCCC	2998
154	O=C1c2c(C(=O)c3c1c(O)ccc3)cccc2O	2950
155	Clc1cc(C(=O)N[C@@H]2[C@H](OC)CN(CC2)CCCOc2ccc(F)cc2)c(OC)cc1N	2769
156	Fc1c(N2CCNCC2)cc2n(C3CC3)cc(c(=O)c2c1)C(=O)O	2764
157	O(CCCCc1n(nnn1)C1CCCCC1)c1cc2CCC(=O)Nc2cc1	2754
158	Clc1c(S(=O)(=O)N)cc([C@@]2(O)NC(=O)c3c2cccc3)cc1	2732
159	ClCCN(c1ccc(CCCC(=O)O)cc1)CCCl	2708
160	O(CCCC)C(=O)c1ccc(N)cc1	2482
161	S(=O)(=O)(C[C@](O)(C)C(=O)Nc1cc(c(cc1)C#N)C(F)(F)F)c1ccc(F)cc1	2375
162	O(C(=O)c1ccc(N)cc1)CC	2337
163	S1(=O)(=O)N(C(C)C)C(=O)c2c(N1)cccc2	2328
164	S1(=O)(=O)N[C@@H](Nc2c1cc(S(=O)(=O)N)c(c2)C(F)(F)F)Cc1ccccc1	2315
165	Clc1cc2nccc(Nc3cc(CN(CC)CC)c(O)cc3)c2cc1	2165
166	O=C(NCC(=O)O)c1ccc(N)cc1	2148
167	O=C1NC(=O)CC[C@@]1(CC)c1ccc(N)cc1	2145
168	Ic1c(NC(=O)C)c(I)c(c(I)c1NC(=O)C)C(=O)O	2140
169	S(=O)(=O)(NC(=O)NC1CCCCC1)c1ccc(cc1)C(=O)C	1989
170	O[C@@H](Cn1c2c(nc3-c1nc(=O)[nH]c3=O)cc(c(c2)C)C)[C@H](O)[C@H](O)CO	1072
171	O(c1cc2c(CCNC(=O)C)c[nH]c2cc1)C	896
172	OC(=O)c1c(N)cccc1	227
173	O=c1n([nH]c(c1/N=N/c1c(O)c(c2cc(ccc2)C(=O)O)ccc1)C)c1cc(c(cc1)C)C	135449332
174	O=C(N(c1ccc(/N=C(/c2c3c([nH]c2O)cc(cc3)C(=O)OC)\c2ccccc2)cc1)C)CN1CCN(CC1)C	135423438
175	O=c1[nH]c(nc2NC[C@@H](N(c12)C=O)CNc1ccc(cc1)C(=O)N[C@@H](CCC(=O)O)C(=O)O)N	135402009
176	s1c(N(Cc2cc3c(nc([nH]c3=O)C)cc2)C)ccc1C(=O)N[C@@H](CCC(=O)O)C(=O)O	135400182
177	O=C(c1c2c(n(CCCCC)c1)cccc2)c1ccc(OC)cc1	56841530
178	FC(F)(F)c1ccc(NC(=O)/C(=C(\O)/C)/C#N)cc1	54684141
179	o1c(=O)c([C@@H]2C[C@@H](Cc3c2cccc3)c2ccc(cc2)c2ccccc2)c(O)c2c1cccc2	54676884
180	S1(=O)(=O)N(C(=C(O)c2c1cccc2)C(=O)Nc1ncccc1)C	54676228
181	O[C@@]12[C@@H]([C@@H](O)[C@H]3C(=C(O)c4c(C3=C)cccc4O)C1=O)[C@H](N(C)C)C(=O)C(=C2O)C(=O)N	54675785
182	Oc1c(C(C)(C)C)cc(C(C)(C)C)c(NC(=O)c2c(=O)c3c([nH]c2)cccc3)c1	16220172
183	O([C@@H]1[C@H](CCCCCC)C(=O)O[C@@H]([C@H](NC(=O)c2c(O)c(NC=O)ccc2)C(=O)O[C@H]1C)C)C(=O)CC(C)C	16218979
184	S=C1N(C(C(=O)N1c1cc(c(cc1)C#N)C(F)(F)F)(C)C)c1cc(F)c(cc1)C(=O)NC	15951529
185	Clc1c2CCN(Cc2cc(Cl)c1C(=O)N[C@@H](Cc1cc(S(=O)(=O)C)ccc1)C(=O)O)C(=O)c1cc2occc2cc1	11965427
186	Clc1c(cc(n2c(=O)n(c(cc2=O)C(F)(F)F)C)cc1)C(=O)OC(C)(C)C(=O)OCC=C	11826859
187	O(C1CCN(CC1)CCN(C(=O)c1ccc(CN2CCC(CC2)C(=O)N)cc1)C)C(=O)Nc1c(c2ccccc2)cccc1	11753673
188	FC(F)(F)c1cc(/C(=N/NC(=O)Nc2ccc(OC(F)(F)F)cc2)/Cc2ccc(cc2)C#N)ccc1	11614934
189	S(=O)(=O)(C[C@@H](N1C(=O)c2c(C1=O)cccc2NC(=O)C)c1cc(OCC)c(OC)cc1)C	11561674
190	O(c1c(c2cc(C(C)(C)C)c(N3CCCC3)cc2)cc(cc1)c1ccc(cc1)C(=O)O)CCO	11518241
191	S(=O)(=O)(NC(=O)Nc1nc(OC)cc(OC)n1)c1c(ccc(NC=O)c1)C(=O)N(C)C	11419598
192	Clc1c(OC[C@H](O)CO)ccc(/C=C/2\S/C(=N\CCC)/N(c3c(cccc3)C)C2=O)c1	11363176
193	FC(F)(F)c1nc(OCc2c(cccc2)/C(=C\OC)/C(=O)OC)ccc1	11285653
194	Fc1c(c2c(n(c(=O)n(C[C@H](NCCCC(=O)O)c3ccccc3)c2=O)Cc2c(cccc2F)C(F)(F)F)C)cccc1OC	11250647
195	Ic1c(C(=O)NC(CS(=O)(=O)C)(C)C)c(C(=O)Nc2c(cc(C(F)(C(F)(F)F)C(F)(F)F)cc2)C)ccc1	11193251
196	Clc1ccc(NC(=O)c2c(NC(=O)c3ccc(cc3)C(=N)N(C)C)ccc(OC)c2)nc1	10275777
197	O([C@@H]1CC[C@]2(NC(=O)C(=C2OC(=O)OCC)c2c(ccc(c2)C)C)CC1)C	9969573
198	Fc1cc2[nH]c(c3c2c(C(=O)NCC3)c1)c1ccc(cc1)CNC	9931954
199	s1cc(nc1N)CC(=O)Nc1ccc(CCNC[C@H](O)c2ccccc2)cc1	9865528
200	FC(F)(F)CNC(=O)C1(CCCCN2CCC(NC(=O)c3c(c4ccc(cc4)C(F)(F)F)cccc3)CC2)c2c(-c3c1cccc3)cccc2	9853053
201	O1[C@@]2(n3c4c5n([C@H]1C[C@@H](N(C)C(=O)c1ccccc1)[C@H]2OC)c1c(c5c2c(c4c4c3cccc4)CNC2=O)cccc1)C	9829523
202	O[C@@H](CNC1Cc2c(C1)cc(c(c2)CC)CC)c1c2c([nH]c(=O)cc2)c(O)cc1	6918554
203	FC(F)(F)c1c(NC(=O)[C@@H]2[C@@]3([C@H]([C@H]4[C@@H]([C@@]5([C@H](NC(=O)C=C5)CC4)C)CC3)CC2)C)cc(cc1)C(F)(F)F	6918296
204	Clc1cc(C(=O)N[C@@H]2[C@@H](OC)CN(CC2)CCCOc2ccc(F)cc2)c(OC)cc1N	6604902
205	Oc1cc([C@]2([C@H](CN(CC2)C[C@H](Cc2ccccc2)C(=O)NCC(=O)O)C)C)ccc1	5488548
206	Brc1cc2cc([C@H]([C@@](O)(CCN(C)C)c3c4c(ccc3)cccc4)c3ccccc3)c(OC)nc2cc1	5388906
207	O[C@@]12[C@]3(CCN([C@@H]1Cc1c3cc(O)cc1)CC1CCC1)CCCC2	5361092
208	O1[C@@](C[C@@H]([C@H]1[C@@H](CC)C(=O)[C@H]([C@@H](O)[C@@H](CCc1c(c(O)c(cc1)C)C(=O)O)C)C)C)([C@@H]1O[C@H]([C@](O)(CC1)CC)C)CC	5360807
209	Oc1cc2[C@@]34[C@H]([C@H](N(CC3)CC=C)Cc2cc1)CCCC4	5359371
210	FC(F)(F)COc1c(OCCN[C@@H](Cc2cc3c(N(CC3)CCCO)c(c2)C(=O)N)C)cccc1	5312125
211	O(C/C=C/c1ccccc1)C(=O)c1c(N)cccc1	5284369
212	Clc1c(F)c(Cc2cc3c(n([C@@H](C(C)C)CO)cc(c3=O)C(=O)O)cc2OC)ccc1	5277135
213	O=C(c1cc([N+](=O)[O-])c(O)c(O)c1)c1ccc(cc1)C	4659569
214	Oc1c(cc(C(CC(C)(C)C)(C)C)cc1n1nc2c(n1)cccc2)Cc1cc(C(CC(C)(C)C)(C)C)cc(n2nc3c(n2)cccc3)c1O	3571576
215	O[C@H](CN[C@H](Cc1ccc(OC)cc1)C)c1cc(NC=O)c(O)cc1	3034756
216	O(c1c2c3c([nH]c2ccc1)[C@H]1[N@@](C[C@H]([C@H](C1)/C(=C\OC)/C(=O)OC)CC)CC3)C	3034396
217	O[C@](C1=C[C@@H]2[C@@H]3[C@H]([C@H]1/C/2=C(/c1ccccc1)\c1ncccc1)C(=O)NC3=O)(c1ccccc1)c1ncccc1	3002335
218	S=C(Nc1c2c(ccc1)cccc2)N	736366
219	Clc1c(c(Nc2c(cccc2)C(=O)O)ccc1)C	610479
220	OC(=O)[C@@](N)(Cc1ccc(O)cc1)C	441350
221	Oc1cc2c(C[C@H](N)C(=O)O)c[nH]c2cc1	439280
222	O=C1[C@@]2([C@H](C3=CCc4c([C@H]3CC2)ccc(O)c4)CC1)C	223368
223	Oc1c(c2n(nc(n2)c2c(O)cccc2)c2ccc(cc2)C(=O)O)cccc1	214348
224	O1[C@@](c2ccc(Oc3ccccc3)cc2)(C(=O)N(Nc2ccccc2)C1=O)C	213032
225	O([C@H]1Cc2c(N(c3c1cccc3)C(=O)N)cccc2)C(=O)C	179344
226	O=C(c1c(N)c(CC(=O)N)ccc1)c1ccccc1	151075
227	S(=O)(=O)(N(C[C@@H](OP(=O)(O)O)[C@@H](NC(=O)O[C@H]1CCOC1)Cc1ccccc1)CC(C)C)c1ccc(N)cc1	131536
228	S(=O)(=O)(NC(=O)CC)c1ccc(c2c(noc2C)c2ccccc2)cc1	119828
229	S(=O)(=O)(N)c1ccc(c2c(noc2C)c2ccccc2)cc1	119607
230	Clc1c(Nc2c(CC(=O)O)cccc2)c(Cl)cc(O)c1	116545
231	O=C1N(CC(=O)N2[C@@H]1Cc1c([nH]c3c1cccc3)[C@H]2c1cc2OCOc2cc1)C	110635
232	O[C@@H](C[C@H]1N([C@H](CCC1)CC(=O)c1ccccc1)C)c1ccccc1	101616
233	S(=O)(=O)(N[C@H](C(=O)N1[C@H](C[C@@H](CC1)C)C(=O)O)CCCN=C(N)N)c1c2NC[C@@H](Cc2ccc1)C	92722
234	Brc1ccc(c2ccc([C@H]3C[C@@H](c4c(C3)cccc4)c3c(=O)c4c(sc3O)cccc4)cc2)cc1	91771
235	Clc1c(OC(F)(F)C(F)F)c(Cl)cc(NC(=O)NC(=O)c2c(F)cccc2F)c1	91741
236	FC(F)(F)c1cc(Oc2ncccc2C(=O)Nc2c(F)cc(F)cc2)ccc1	91735
237	O(c1cc2c(CCNC(=O)C)cccc2cc1)C	82148
238	OC(=O)c1ccc(C(=C)c2cc3C(CCC(c3cc2C)(C)C)(C)C)cc1	82146
239	O=C(N)c1cc2c3C[C@H](NC)CCc3[nH]c2cc1	77992
240	O1c2c3[C@@H](N(CCc3cc(OC)c2OC)C)Cc2cc(Oc3ccc(C[C@@H]4N(CCc5c4cc1c(OC)c5)C)cc3)c(OC)cc2	73078
241	Fc1c(N2C[C@H](NCC2)C)cc2n(C3CC3)cc(c(=O)c2c1C)C(=O)O	72474
242	Oc1c(cccc1)C(=O)NO	66644
243	O=C(N[C@H](c1c(N2CCCCC2)cccc1)CC(C)C)Cc1cc(OCC)c(cc1)C(=O)O	65981
244	o1c2-c(c(c3c1cc(NCC)c(c3)C)c1c(cccc1)C(=O)OCC)cc(/c(=[NH+]/CC)/c2)C	65211
245	S(=O)(=O)(N(C[C@@H](O)[C@@H](NC(=O)O[C@H]1CCOC1)Cc1ccccc1)CC(C)C)c1ccc(N)cc1	65016
246	O=c1[nH]c(=O)[nH]c2c1cccc2	64048
247	S(=O)(=O)(N[C@@H](Cc1ccc(OCCCCC2CCNCC2)cc1)C(=O)O)CCCC	60947
248	s1c([C@@H](Oc2c3c(ccc2)cccc3)CCNC)ccc1	60835
249	O1[C@@]2(C[C@H](N3CCCC3)[C@@H](N(C)C(=O)Cc3c4c(occ4)ccc3)CC2)CCC1	60768
250	S(=O)(=O)(Nc1ccc([C@H](O)CCCN(CCCCCCC)CC)cc1)C	60753
251	Brc1ccc(C(=O)c2c(N)c(CC(=O)O)ccc2)cc1	60726
252	Fc1c(N2CCN(CC2)C)c2OCN(n3c2c(c1)c(=O)c(c3)C(=O)O)C	60651
253	Fc1c2n(C3CC3)cc(c(=O)c2c(N)c(F)c1N1C[C@@H](N[C@@H](C1)C)C)C(=O)O	60464
254	O(c1c([C@@]23C[C@H]4C[C@@H](C2)C[C@@H](C3)C4)cc(cc1)c1cc2c(cc1)cc(cc2)C(=O)O)C	60164
255	O[C@H](CN1CCN(CC1)CC(=O)Nc1c(cccc1C)C)COc1c(OC)cccc1	56959
256	O[C@H](CN[C@H](CCc1ccc(O)cc1)C)c1ccc(O)cc1	56052
257	O[C@@]1([C@@]2([C@H]([C@H]3C(=C4C(=CC(=O)CC4)CC3)[C@H](C2)c2ccc(N(C)C)cc2)CC1)C)C#CC	55245
258	S(=O)(=O)(NC(=O)Nc1nc(OC)cc(OC)n1)Cc1c(cccc1)C(=O)OC	54960
259	[O-][N+](=O)c1c2c3c4c(c5c(cc4cc2)cccc5)ccc3cc1	50961
260	o1c2c(c3n(CC)c(cc(=O)c3cc2c(=O)cc1C(=O)O)C(=O)O)CCC	50294
261	S1[C@H]2N(C(=O)[C@H]2NC(=O)[C@H](N)c2ccc(O)cc2)C(=C(C1)C)C(=O)O	47965
262	FC(F)(F)c1c(C(=O)Nc2cc(OC(C)C)ccc2)cccc1	47898
263	Clc1c(C(=O)NC(=O)Nc2ccc(OC(F)(F)F)cc2)cccc1	47445
264	[O-][N+](=O)c1c2c3c4c(ccc3c3c1cccc3)cccc4cc2	44374
265	S1[C@H]2N(C(=O)[C@H]2NC(=O)[C@H](NC(=O)N2CCN(C(=O)C2=O)CC)c2ccc(O)cc2)C(=C(C1)CSc1n(nnn1)C)C(=O)O	44187
266	Ic1c(O)c(C(=O)Nc2c(cc([C@@H](c3ccc(Cl)cc3)C#N)c(Cl)c2)C)cc(I)c1	42574
267	Clc1ccc(C(=O)NCCc2ccc(OC(C)(C)C(=O)O)cc2)cc1	39042
268	S=[P@@](Oc1c([N+](=O)[O-])ccc(c1)C)(OCC)N[C@@H](CC)C	37419
269	OC(=O)[C@@](NN)(Cc1cc(O)c(O)cc1)C	34359
270	O=C1Cc2c(N(c3c1cccc3)C(=O)N)cccc2	34312
271	O1C[C@H](NC(=O)c2c(O)c(O)ccc2)C(=O)OC[C@H](NC(=O)c2c(O)c(O)ccc2)C(=O)OC[C@H](NC(=O)c2c(O)c(O)ccc2)C1=O	34231
272	O[C@@H]([C@@H](NCCc1ccc(O)cc1)C)c1ccc(O)cc1	33572
273	O(C[C@@H](CCCC)CC)C(=O)c1ccc(N(C)C)cc1	30541
274	O(c1c2c(C(=O)c3c(C2=O)c(OC(=O)C)ccc3)cc(c1)C(=O)O)C(=O)C	26248
275	O(c1cc(NC(=O)OCC)ccc1)C(=O)Nc1ccccc1	24743
276	O(CCCC)C(=O)c1c(N)cccc1	24433
277	Oc1c(/N=N/c2c(OC)ccc(OC)c2)c2c(cc1)cccc2	22830
278	[O-][N+](=O)c1c2c3c4c(cc2)cccc4ccc3cc1	21694
279	O1[C@@H](Cc2c(c(O)c(cc2)C(=O)N[C@@H](Cc2ccccc2)C(=O)O)C1=O)C	20966
280	S(=O)(=O)(O)c1cc(CN(c2ccc(/C(=C\3/C=C/C(=[N+](\Cc4cc(S(=O)(=O)O)ccc4)/CC)/C=C3)/c3ccccc3)cc2)CC)ccc1	20804
281	Oc1cc(c([N+](=O)[O-])cc1)C	17412
282	Fc1ccc(C(=O)CCCN2CCC(n3c4c([nH]c3=O)cccc4)CC2)cc1	16363
283	O([C@@H]1[C@@H](CCCCCC)C(=O)O[C@@H]([C@H](NC(=O)c2c(O)c(NC=O)ccc2)C(=O)O[C@H]1C)C)C(=O)CC(C)C	14957
284	O1[C@H]([C@@H](O)[C@H](O)[C@@H](O)[C@H]1CO)c1c(O)c2c(c(O)c1O)C(=O)c1c(C2=O)c(c(c(O)c1)C(=O)O)C	14950
285	O1[C@@H]([C@H](O)[C@@H](O)[C@H](O)[C@H]1CO)c1c(O)c2c(c(O)c1O)C(=O)c1c(C2=O)c(c(c(O)c1)C(=O)O)C	14749
286	O=c1c2c([nH]c3c1cccc3)cc1c([nH]c3c(c1=O)cccc3)c2	13976
287	Oc1c(/N=N/c2ccccc2)c2c(cc1)cccc2	13297
288	S1c2c(N(CCCN3CCN(CC3)C)c3c1cccc3)cc(cc2)C(=O)CCC	12598
289	O([C@@H]1[C@@H](CCCCCC)C(=O)O[C@H]([C@H](NC(=O)c2c(O)c(NC=O)ccc2)C(=O)O[C@@H]1C)C)C(=O)CC(C)C	12550
290	Oc1c2c(C(=O)c3c(C2=O)c(O)ccc3)cc(c1)C(=O)O	10168
291	O(c1cc(c(N(C)C)c(c1)C)C)C(=O)NC	9414
292	N(c1cc2c(cc1)cccc2)c1ccccc1	8679
293	O([C@@H]1[C@@H](CC[C@H](C1)C)C(C)C)C(=O)c1c(N)cccc1	8633
294	Clc1c(cc(Cl)cc1N)C(=O)O	8630
295	OC(=O)c1c2c(nc(c1)c1ccccc1)cccc2	8593
296	Oc1c(C(=O)c2ccccc2)ccc(O)c1	8572
297	Oc1c(C(=O)c2c(O)cc(O)cc2)ccc(O)c1	8571
298	O=C1c2c(C(=O)c3c1cccc3)cccc2O	8512
299	O(c1cc(c2cc(OC)c(N)cc2)ccc1N)C	8411
300	Oc1c(cccc1)C(=O)C	8375
301	O=C1c2c(C(=O)c3c1cccc3)ccc(N)c2	8341
302	Oc1c(cc2c(c1)cccc2)C(=O)O	7104
303	FC(F)(F)c1c([N+](=O)[O-])ccc(O)c1	6931
304	O(C(=O)c1c(N)cccc1)CC	6877
305	O(C(=O)c1c(NC)cccc1)C	6826
306	Ic1c(NC(=O)C)c(I)cc(I)c1C(=O)O	6806
307	Oc1c2c(C(=O)c3c(C2=O)cccc3)c(O)cc1	6688
308	Oc1c2c(C(=O)c3c(C2=O)cccc3)ccc1O	6293
309	S1[C@H]2N([C@H](C1(C)C)C(=O)O)C(=O)[C@H]2NC(=O)c1c(OC)cccc1OC	6087
310	S1c2c(N(CCCN(C)C)c3c1cccc3)cc(cc2)C(=O)C	6077
311	O=c1[nH]c2c(cc1)cccc2	6038
312	O=C(Nc1cc2Cc3c(-c2cc1)cccc3)C	5897
313	O(c1ccc(NC(=O)C)cc1)C	5827
314	S(=O)(=O)(NC(=O)c1cc(OC)c(Cc2c3c(n(c2)C)ccc(NC(=O)OC2CCCC2)c3)cc1)c1c(cccc1)C	5717
315	S=C(Oc1cc2c(cc1)cccc2)N(c1cc(ccc1)C)C	5510
316	O(CCN(C)C)C(=O)c1ccc(NCCCC)cc1	5411
317	Fc1c(N2C[C@H](NCC2)C)c(OC)c2n(C3CC3)cc(c(=O)c2c1)C(=O)O	5379
318	S(=O)(=O)(N)c1cc(C(=O)NC[C@H]2N(CCC2)CC)c(OC)cc1	5355
319	O=C(Nc1ccccc1)CCCCCCC(=O)NO	5311
320	s1c(c(c2c1cc(O)cc2)C(=O)c1ccc(OCCN2CCCCC2)cc1)c1ccc(O)cc1	5035
321	Oc1c2c(CCN(C)C)c[nH]c2ccc1	4980
322	Oc1c2c3c4c5c6c(c3C(=CC2=O)CO)C(=CC(=O)c6c(O)c2c5c(c3c4c1c(O)cc3O)c(O)cc2O)C	4978
323	O(C[C@@H](O)CNC(C)C)c1c2c(ccc1)cccc2	4946
324	S1c2c(N(C[C@H](N(C)C)C)c3c1cccc3)cc(cc2)C(=O)CC	4940
325	O=C(NCCN(CC)CC)c1ccc(N)cc1	4913
326	O(C(=O)C1=C(NC(=C([C@@H]1c1cc([N+](=O)[O-])ccc1)C(=O)OCCOC)C)C)C(C)C	4497
327	O(C(=O)C1=C(NC(=C([C@H]1c1cc([N+](=O)[O-])ccc1)C(=O)OC)C)C)CCN(Cc1ccccc1)C	4474
328	O(c1cc2c(cc(CCC(=O)C)cc2)cc1)C	4409
329	O=C1c2c(c(NCCNCCO)ccc2NCCNCCO)C(=O)c2c1c(O)ccc2O	4212
330	O[C@@H](c1c(OC)ccc(OC)c1)CNC(=O)CN	4195
331	Clc1cc2N[C@@H](N(C(=O)c2cc1S(=O)(=O)N)c1c(cccc1)C)C	4170
332	OC(=O)[C@@](N)(Cc1cc(O)c(O)cc1)C	4138
333	Clc1ccc(C(=O)CN(CCCN2c3c(CCc4c2cccc4)cccc3)C)cc1	3947
334	Ic1c(N(C)C(=O)C)c(I)c(c(I)c1C(=O)NCC(=O)Nc1c(I)c(c(I)c(c1I)C(=O)O)C(=O)NCCO)C(=O)NC	3742
335	Ic1c(NC(=O)CCCCC(=O)Nc2c(I)c(c(I)cc2I)C(=O)O)c(I)cc(I)c1C(=O)O	3739
336	Ic1c(N(C[C@@H](O)CO)C(=O)C)c(I)c(c(I)c1C(=O)NC[C@@H](O)CO)C(=O)NC[C@@H](O)CO	3730
337	Clc1c(S(=O)(=O)N)cc(C(=O)NN2[C@@H](Cc3c2cccc3)C)cc1	3702
338	Clc1cc(C(=O)NCCc2ccc(S(=O)(=O)NC(=O)NC3CCCCC3)cc2)c(OC)cc1	3488
339	S(=O)(=O)(NC(=O)N[C@H]1CC[C@H](CC1)C)c1ccc(CCNC(=O)N2CC(=C(C2=O)CC)C)cc1	3476
340	FC(F)(F)c1cc(Nc2c(cccc2)C(=O)O)ccc1	3371
341	Fc1c(N2CCN(CC2)C)c(F)cc2c1n(CCF)cc(c2=O)C(=O)O	3357
342	FC(F)(F)COc1c(C(=O)NC[C@@H]2NCCCC2)cc(OCC(F)(F)F)cc1	3356
343	O[C@H](CN[C@H](Cc1ccc(O)cc1)C)c1cc(O)cc(O)c1	3343
344	Oc1c2c(C(=O)c3c(C2=O)c(O)cc(O)c3)cc(c1)C	3220
345	Fc1c(c2cc(c(O)cc2)C(=O)O)ccc(F)c1	3059
346	O1[C@@H]2[C@H]1c1c(N(c3c2cccc3)C(=O)N)cccc1	2555
347	S(=O)(=O)(N)c1c(Oc2ccccc2)c(NCCCC)cc(c1)C(=O)O	2471
348	O=C1c2c(Cc3c1c(O)ccc3)cccc2O	2202
349	S(=O)(=O)(Nc1cc(OC)c(Nc2c3c(nc4c2cccc4)cccc3)cc1)C	2179
350	o1c2c(cc(C(C)C)cc2)c(=O)c2c1nc(N)c(c2)C(=O)O	2161
351	S(=O)(=O)(c1cc(C(=O)NC[C@@H]2N(CCC2)CC)c(OC)cc1N)CC	2159
352	Clc1ccc(C(=O)n2c(c(c3c2ccc(OC)c3)CC(=O)OCC(=O)O)C)cc1	1981
353	O(C[C@H](O)CNC(C)C)c1c(cc(NC(=O)CCC)cc1)C(=O)C	1978
354	O=C(N)c1cc(N)ccc1	1645
355	Oc1cc2c(C[C@H](N)C(=O)O)c[nH]c2cc1	144
356	Oc1c(N)c(ccc1)C(=O)O	86
357	O=c1[nH]c(nc2NC[C@@H](N(c12)C=O)CNc1ccc(cc1)C(=O)N[C@@H](CCC(=O)[O-])C(=O)[O-])N	135823198
358	O=c1[nH]c(nc2NC[C@H](Nc12)CNc1ccc(cc1)C(=O)N[C@@H](CCC(=O)O)C(=O)O)N	135444742
359	O(c1n(c2c(n1)cccc2C(=O)OCc1oc(=O)oc1C)Cc1ccc(cc1)c1c(cccc1)c1[nH]c(=O)on1)CC	135409642
360	O=c1[nH]c(nc2NC[C@@H](N(c12)C)CNc1ccc(cc1)C(=O)N[C@@H](CCC(=O)O)C(=O)O)N	135398561
361	O1CCC(N(c2c(c(cc(c2)c2ccc(CN3CCOCC3)cc2)C(=O)NCc2c(cc([nH]c2=O)C)C)C)CC)CC1	66558664
362	O(c1ncc(c2NC(=C([C@H](c12)c1c(OC)cc(cc1)C#N)C(=O)N)C)C)CC	60150535
363	Oc1cc2[C@@]3([C@@H]([C@@H](N(CC3)CC=C(C)C)Cc2cc1)C)C	58506875
364	S(=O)(=O)(Nc1cc2c(cc(c3c(OC)c(C(C)(C)C)cc(n4c(=O)[nH]c(=O)cc4)c3)cc2)cc1)C	56640146
365	Fc1c2C[C@H]3C[C@@H]4[C@](O)(C(=O)C3=C(O)c2c(O)c(NC(=O)CN2CCCC2)c1)C(=C(C(=O)[C@H]4N(C)C)C(=O)N)O	54726192
366	O[C@@]12[C@@H](C[C@@H]3[C@](O)(c4c(C(=C3C1=O)O)c(O)ccc4)C)[C@H](N(C)C)C(=O)C(=C2O)C(=O)NCNCCCC[C@H](N)C(=O)O	54707177
367	FC(F)(F)c1ccc(COc2ccc([C@H]3C[C@H](c4c(C3)cccc4)c3c(O)c4c(oc3=O)cccc4)cc2)cc1	54698175
368	O[C@@]12[C@@H](C[C@H]3C(=C(O)c4c(C3)c(N(C)C)cc(c4O)CNCC(C)(C)C)C1=O)[C@H](N(C)C)C(=O)C(=C2O)C(=O)N	54697325
369	O[C@@]12[C@@H](C[C@@H]3[C@](O)(c4c(C(=C3C1=O)O)c(O)ccc4)C)[C@H](N(C)C)C(=O)C(=C2O)C(=O)NCN1CCCC1	54682938
370	O[C@@]12[C@@H](C[C@H]3C(=C(O)c4c(C3)c(ccc4O)CN(OC)C)C1=O)[C@H](N(C)C)C(=O)C(=C2O)C(=O)N	54681908
371	Fc1c(C(=O)N2[C@H]([C@H](CCC2)C(=O)Nc2cc(c(cc2)C)C(F)(F)F)c2ccc(NC3CCCC3)cc2)c(ccc1)C	49841217
372	O1CCN(C2CCN(CC2)c2cc3C(c4[nH]c5c(c4C(=O)c3cc2CC)ccc(c5)C#N)(C)C)CC1	49806720
373	Fc1c(NC(=O)C2(CC2)c2cc3OC(F)(F)Oc3cc2)cc2c(n(c(C(CO)(C)C)c2)C[C@@H](O)CO)c1	46199646
374	Fc1c2N=C(N3CCN(CC3)c3cc(OC)ccc3)N([C@H](c2ccc1)CC(=O)O)c1c(OC)ccc(c1)C(F)(F)F	45138674
375	Clc1cc(C(=O)N[C@@H]2[C@H](OC)CN(CC2)CCCOc2ccc(F)cc2)c(OC)cc1N	44279790
376	O1[C@H]([C@H](O)[C@H](O)[C@@H](O)[C@@H]1CO)c1c(O)c2c(c(O)c1O)C(=O)c1c(C2=O)c(c(c(O)c1)C(=O)O)C	25113282
377	O([C@H]1C[C@@](O)(Cc2c1c(O)c1c(c2O)C(=O)c2c(C1=O)c(OC)ccc2)C(=O)CO)[C@H]1O[C@@H]([C@@H](O)[C@@H](N)C1)C	24871487
378	FC(F)(F)Oc1ccc(c2c(c(C(=O)Nc3ccc(N4C[C@H](O[C@H](C4)C)C)nc3)ccc2)C)cc1	24775005
379	O([C@H]1[C@@H](CC[C@H](C1)C)C(C)C)C(=O)c1c(O)cccc1	20055232
380	FC1(F)Oc2cc(C3(CC3)C(=O)Nc3nc(c(cc3)C)c3cc(ccc3)C(=O)O)ccc2O1	16678941
381	O[C@@](C1=C[C@@H]2[C@@H]3[C@H]([C@H]1/C/2=C(\c1ccccc1)/c1ncccc1)C(=O)NC3=O)(c1ccccc1)c1ncccc1	12399560
382	s1c2c(c(N3CCN(CC3)CCCCOc3cc4[nH]c(=O)ccc4cc3)ccc2)cc1	11978813
383	S(=O)(=O)(c1c(C(=O)c2c([nH]n(c2=O)C)C)ccc(c1)C(F)(F)F)C	11693711
384	O[C@@H](CNC(Cc1ccc(OC)cc1)(C)C)c1c2OCC(=O)Nc2cc(O)c1	11504295
385	O=C(N([C@H](c1[nH]c(cn1)c1ccccc1)C)Cc1cc(c(OC)cc1)C(=O)O)[C@@H](N)Cc1c(cc(cc1C)C(=O)N)C	11250029
386	s1c2n(Cc3c(F)cccc3F)c(=O)n(c(=O)c2c(c1c1ccc(NC(=O)NOC)cc1)CN(C)C)c1nnc(OC)cc1	10348973
387	S(=O)(=O)(c1ccc(c2ccc([C@H](N[C@H](C(=O)NC3(CC3)C#N)CC(F)(C)C)C(F)(F)F)cc2)cc1)C	10152654
388	O=C(Nc1ccc(cc1)C(=O)O)[C@@H](NC(=O)c1ccccc1)Cc1ccc(O)cc1	6957673
389	S(=O)(=O)(Nc1ccccc1)c1cc(ccc1)/C=C/C(=O)NO	6918638
390	Clc1ccc(/C(=N/OCc2ccc(NC(=O)NC(=O)c3c(F)cccc3F)cc2)/C2CC2)cc1	6537963
391	O([C@H]1[C@@H]([C@H](O)[C@@H]([C@@H](O)[C@@H](C)/C=C/C=C(\C(=O)Nc2c(O)c3c(c4C(=O)[C@@](O/C=C/[C@H](OC)[C@H]1C)(Oc4c(c3O)C)C)c(O)c2)/C)C)C)C(=O)C	6324616
392	Oc1c2[C@@]34C(=CC(=O)C(=C4)OC)[C@H](N(CC3)C)Cc2ccc1OC	5408233
393	O1[C@H]2[C@]3([C@@H]4[C@@]5([C@@H]([C@@H]([C@H]4N(C5)C)C1)C2)C=C)c1c(NC3=O)cccc1	5390854
394	Oc1cc2[C@]34[C@@H]([C@@H](N(CC3)C)Cc2cc1)CCCC4	5360697
395	O=C(Nc1ccc(O)cc1)/C=C(/C=C/C=C(/C=C/C1=C(CCCC1(C)C)C)\C)\C	5288209
396	O(c1cc(ccc1OC)/C=C/C(=O)Nc1c(cccc1)C(=O)O)C	5282230
397	O(C(=O)C1=C(NC(=C([C@H]1c1cc([N+](=O)[O-])ccc1)C(=O)OC/C=C/c1ccccc1)C)C)CCOC	5282138
398	S1[C@H]2N(C(=O)[C@H]2NC(=O)[C@H](N)c2ccc(O)cc2)C(=C(C1)/C=C/C)C(=O)O	5281006
399	O[C@H]1[C@H](NC(C)C)CCn2c3c1cccc3[nH]c2=O	3086576
400	Clc1cc(C(=O)NC2CCN(CC2)CCCOC)c2OCCc2c1N	3052762
401	Clc1c(Nc2c(CC(=O)O)cc(O)cc2)c(Cl)ccc1	3052566
402	Oc1cc2[C@@]3([C@@H](N)[C@H](Cc2cc1)CCCCC3)C	3033053
403	S(=O)(=O)(Oc1cc2c([C@@H]3[C@H]([C@H]4[C@](CC3)(C(=O)CC4)C)CC2)cc1)O	3001028
404	O=C(NCc1cc(OC)c(O)cc1)CCCC/C=C\C(C)C	1548942
405	O[C@@H]([C@@H](NC(C)C)CC)c1c2c([nH]c(=O)cc2)c(O)cc1	688561
406	O([C@@H]1CCCN(C1)Cc1ccccc1)C(=O)C1=C(NC(=C([C@H]1c1cc([N+](=O)[O-])ccc1)C(=O)OC)C)C	656668
407	Oc1c(C(=O)/C=C/c2ccc(O)cc2)ccc(O)c1	638278
408	Oc1c(C(=O)/C=C/c2ccccc2)cccc1	638276
409	O[C@@H](C1=CC(=O)c2c(C1=O)c(O)ccc2O)CC=C(C)C	479503
410	O=C(N)C([C@@H]1CCN(C1)CCc1cc2c(OCC2)cc1)(c1ccccc1)c1ccccc1	444031
411	O=C(NNc1ccc(cc1)CO)CC[C@H](N)C(=O)O	439517
412	O(c1cc2[C@]3([C@H](N(CC3)C)N(c2cc1)C)C)C(=O)Nc1ccccc1	192706
413	O(CCN1CCCCCC1)c1ccc(Cn2c(c(c3c2ccc(O)c3)C)c2ccc(O)cc2)cc1	154257
414	O([C@H]1C[C@@](O)(Cc2c1c(O)c1c(c2O)C(=O)c2c(C1=O)c(OC)ccc2)C(=O)CO)[C@H]1O[C@H]([C@H](O)[C@@H](N)C1)C	151537
415	O=C1c2c(c(NCCN)ccc2NCCN)C(=O)c2c1ccnc2	134019
416	S(=O)(=O)(O)c1cc2c(c(/N=N/c3c(cc(cc3)C)C)c1O)ccc(S(=O)(=O)O)c2	111804
417	O=C(NCc1cc(OC)c(O)cc1)CCCCCCC(C)C	107982
418	O1[C@@H]([C@H](OC(=O)c2cc(O)c(O)c(O)c2)Cc2c1cc(O)cc2O)c1cc(O)c(O)cc1	107905
419	S(=O)(=O)(Nc1c(cccc1)C(=O)NCC(=O)O)c1ccc(OC(=O)C(C)(C)C)cc1	107706
420	O=C1N(Cc2c1cccc2)c1ccc([C@@H](CC)C(=O)O)cc1	107641
421	Clc1c(OC(F)(F)[C@@H](F)OC(F)(F)F)ccc(NC(=O)NC(=O)c2c(F)cccc2F)c1	93541
422	Clc1c(N[C@H](C(C)C)C(=O)O[C@H](c2cc(Oc3ccccc3)ccc2)C#N)ccc(c1)C(F)(F)F	91768
423	O=C(N1[C@@H](Cc2c(C1)cc(OC)c(OC)c2)C(=O)O)[C@@H](N[C@@H](CCc1ccccc1)C(=O)OCC)C	91270
424	S(=O)(=O)(O)c1cc(CN(c2ccc(/C(=C\3/C=C/C(=[N+](\Cc4cc(S(=O)(=O)[O-])ccc4)/CC)/C=C3)/c3ccccc3)cc2)CC)ccc1	73226
425	O(c1c2C[N@@]3[C@@H](Cc2ccc1OC)c1c(CC3)cc(OC)c(OC)c1)C	72301
426	Clc1c(Nc2c(CC(=O)OCC(=O)O)cccc2)c(Cl)ccc1	71771
427	Clc1cc2S(=O)(=O)N(c3c([C@@H](NCCCCCCC(=O)O)c2cc1)cccc3)C	68870
428	O=C(Nc1c(cccc1)C(=O)O)c1ccccc1	68482
429	OC(=O)[C@@H](NC(=O)C)Cc1ccc(O)cc1	68310
430	O(C1CN(C1)C(c1ccccc1)c1ccccc1)C(=O)C1=C(NC(=C([C@@H]1c1cc([N+](=O)[O-])ccc1)C(=O)OC(C)C)C)N	65948
431	S(C[C@H](NC(=O)c1c(c(O)ccc1)C)[C@H](O)CN1C[C@@H]2[C@H](C[C@H]1C(=O)NC(C)(C)C)CCCC2)c1ccccc1	64143
432	Oc1c(/N=N/c2ccc(/N=N/c3ccccc3)cc2)c2c(cc1)cccc2	62331
433	Oc1c(/N=N/c2c(cc(/N=N/c3c(cccc3)C)cc2)C)c2c(cc1)cccc2	62330
434	[O-][N+](=O)c1c2c3c4c(c1)cccc4ccc3ccc2	62134
435	O=C(N1[C@@H](Cc2c(C1)cccc2)C(=O)O)[C@@H](N[C@@H](CCc1ccccc1)C(=O)OCC)C	54892
436	O=C1NC(=N[C@]1(C(C)C)C)c1nc2c(cc1C(=O)O)cccc2	54739
437	O=C(NCCC(=O)O)c1ccc(/N=N/c2cc(c(O)cc2)C(=O)O)cc1	54585
438	[O-][N+](=O)c1c2c3c4c(ccc3c([N+](=O)[O-])c1)cccc4cc2	53230
439	Fc1c(N2CCN(CC2)C)cc2n(CC)cc(c(=O)c2c1)C(=O)O	51081
440	[O-][N+](=O)c1c2c3c4c(c5c(cc4ccc3cc1)cccc5)cc2	50958
441	O(C(C)C)c1cc(NC(=O)c2c(cccc2)C)ccc1	41632
442	Clc1ccc(c2oc3c(n2)cc([C@@H](C)C(=O)O)cc3)cc1	39941
443	O(c1c2CCCC(=O)c2ccc1)C[C@@H](O)CNC(C)(C)C	39468
444	[O-][N+](=O)c1c2c3c4c(cc2)c([N+](=O)[O-])ccc4ccc3cc1	39185
445	[O-][N+](=O)c1c2c3c4c(ccc3cc1)c([N+](=O)[O-])ccc4cc2	39184
446	Oc1cc(CCN[C@@H](CCc2ccc(O)cc2)C)ccc1O	36811
447	FC(F)(F)c1cc(Nc2c(cccc2)C(=O)OCCOCCO)ccc1	35375
448	OC(=O)CCCCCCNC1c2c(CCc3c1cccc3)cccc2	34870
449	o1c(c(c(c1C)C)C(=O)Nc1ccccc1)C	34313
450	O=C(Nc1c2-c3c(Cc2ccc1)cccc3)C	34210
451	Clc1cc2[C@@]3(OC(=CC(=O)N3CC(=O)N(c2cc1)C)C)c1ccccc1	33746
452	O=C1c2c(c(Nc3ccc(cc3)C)ccc2Nc2ccc(cc2)C)C(=O)c2c1cccc2	31416
453	O(CCCCCCCCCC)c1c(OCC)cc2[nH]cc(c(=O)c2c1)C(=O)OCC	29112
454	S1c2c(N(C[C@H](N(C)C)C)c3c1cccc3)cc(cc2)C(=O)C	26035
455	[O-][N+](=O)c1c2c(c3c(c4c(cc3)cccc4)c1)cccc2	24121
456	O([C@](CCC=C(C)C)(C)C=C)C(=O)c1c(N)cccc1	23535
457	Oc1c(cc(/N=N/c2cc(c(O)cc2)C(=O)O)cc1)C(=O)O	22419
458	O=C(Nc1ccc(c2ccccc2)cc1)C	19998
459	S=C=Nc1cc2c(C3(OC2=O)c2c(Oc4c3ccc(O)c4)cc(O)cc2)cc1	18730
460	Oc1c(ccc(N)c1)C	17818
461	Oc1c(/N=N/c2ccc(NC(=O)C)cc2)cc(cc1)C	17811
462	Oc1c(/N=N/c2c(cccc2)C)c2c(cc1)cccc2	17550
463	Oc1ccc(/N=N/c2ccccc2)cc1	15529
464	Nc1c2c3c4c(cc2)cccc4ccc3cc1	15352
465	Clc1c(O)c(C(=O)Nc2cc(Cl)c(Cl)cc2)cc(Cl)c1	14385
466	OC(=O)c1cc2c(cc(cc2)C(=O)O)cc1	14357
467	O=C(c1ccc(O)cc1)c1ccccc1	14347
468	o1c2c(c(c3-c1c/c(=N\CC)/c(c3)C)c1c(cccc1)C(=O)OCC)cc(c(NCC)c2)C	13807
469	Oc1cc(NC(=O)C)ccc1	12124
470	O=C(Nc1ccc(c2ccc(NC(=O)C)cc2)cc1)C	11942
471	Nc1cc2c(cc3c(c2)cccc3)cc1	11937
472	Oc1c2c(c(O)cc1)cccc2	11305
473	Ic1cc(S(=O)(=O)O)c2c(nccc2)c1O	11043
474	O=c1[nH][nH]c(=O)c2c1c(N)ccc2	10638
475	OC(=O)C([C@@H](CC)c1cc2c(cc1)cc(OC)cc2)(C)C	10599
476	OC(=O)c1c(/N=N/c2ccc(N(C)C)cc2)cccc1	10303
477	Oc1cc2c(CCN(C)C)c[nH]c2cc1	10257
478	O1c2cc3C4=Cc5c(CN4CCc3cc2OC1)c(OC)c(OC)cc5	10217
479	Oc1c2c(C(=O)C(=CC2=O)C)ccc1	10205
480	Oc1c2c(C(=O)c3c(C2=O)cccc3)cc(O)c1CO	10163
481	O(c1c2-c3c(C[C@@H]4N(CCc(c24)cc1O)C)cc(O)c(OC)c3)C	10154
482	O=C(N(CC)CC)c1cc(OC)c(O)cc1	9363
483	Oc1c2c(ccc1N=O)cccc2	8592
484	O([C@@H]1[C@H]([C@@H]2[C@@H](C[N@@]3[C@H](C2)c2[nH]c4c(c2CC3)cccc4)C[C@H]1OC(=O)c1cc(OC)c(OC)c(OC)c1)C(=O)OC)C	8550
485	Oc1c(C2CCCCC2)cc([N+](=O)[O-])cc1[N+](=O)[O-]	8540
486	Clc1c2[nH]c3c([nH]c2c2c(c1)c(=O)c1c(c2=O)cccc1)c(Cl)cc1c3c(=O)c2c(c1=O)cccc2	8532
487	S(=O)(=O)(N)c1ccc(NC(=O)C)cc1	8482
488	o1c(=O)c2c([nH]c1=O)cccc2	8359
489	Brc1cc(C2(OS(=O)(=O)c3c2cccc3)c2cc(c(O)c(Br)c2)C)cc(c1O)C	8273
490	S(=O)(=O)(O)c1cc(c(O)cc1)C(=O)O	7322
491	S(c1cc(C(C)(C)C)c(O)cc1C)c1cc(C(C)(C)C)c(O)cc1C	7308
492	O(CCC)C(=O)c1ccc(N)cc1	7174
493	OC(=O)c1nc2c(cc1)cccc2	7124
494	O=C1c2c(NC1=O)cccc2	7054
495	O=C(c1ccc(N(C)C)cc1)c1ccc(N(C)C)cc1	7031
496	OC(=O)c1c2c(ccc1)cccc2	6847
497	O=C1c2c(C(=O)c3c1cccc3)cccc2N	6710
498	o1c2-c(c(c3c1cc(N(CC)CC)cc3)c1c(cccc1)C(=O)O)ccc(=[N+](CC)CC)c2	6695
499	Oc1c2c(C(=O)c3c(C2=O)cccc3)c(O)cc1O	6683
500	Oc1c2c(c(Nc3ccc(cc3)C)cc1)C(=O)c1c(C2=O)cccc1	6680
501	S(=O)(=O)(N(c1onc(c1C)C)C(=O)C)c1ccc(N)cc1	6662
502	O=C(c1ccc(N)cc1)CC	6270
503	S(Sc1cc(c([N+](=O)[O-])cc1)C(=O)O)c1cc(c([N+](=O)[O-])cc1)C(=O)O	6254
504	OC(=O)c1ccc([N+](=O)[O-])cc1	6108
505	S1[C@@H](Cc2ccc(OC[C@@]3(Oc4c(CC3)c(c(O)c(c4C)C)C)C)cc2)C(=O)NC1=O	5591
506	O(C[C@](N(C)C)(CC)c1ccccc1)C(=O)c1cc(OC)c(OC)c(OC)c1	5573
507	FC(F)(F)c1cc(C2(O)CCN(CC2)CCCC(=O)c2ccc(F)cc2)ccc1	5567
508	S(=O)(=O)(NC(=O)c1ccccc1)c1ccc(N)cc1	5319
509	S(=O)(=O)(Nc1ccc([C@@H](O)CNC(C)C)cc1)C	5253
510	Oc1cc2c(CCN)c[nH]c2cc1	5202
511	Clc1ccc(C(=O)N[C@@H](Cc2c3c([nH]c(=O)c2)cccc3)C(=O)O)cc1	5042
512	O(CCN(CC)CC)C(=O)c1cc(N)c(OCCC)cc1	4935
513	O(C[C@H](O)CNC(C)C)c1ccc(NC(=O)C)cc1	4883
514	S(=O)(=O)(N)c1c(Oc2ccccc2)c(N2CCCC2)cc(c1)C(=O)O	4849
515	S(=O)(=O)(Nc1sccn1)c1ccc(NC(=O)c2c(cccc2)C(=O)O)cc1	4806
516	O=C(CCc1ccc(O)cc1)c1c(O)cc(O)cc1O	4788
517	S1(=O)(=O)OC(c2c1cccc2)(c1ccc(O)cc1)c1ccc(O)cc1	4766
518	O(CCN(CC)CC)C(=O)c1cc(OCCCC)c(N)cc1	4633
519	O(C(=O)C1=C(NC(=C([C@H]1c1cc([N+](=O)[O-])ccc1)C(=O)OC)C)C)CC	4507
520	O(C(=O)C1=C(NC(=C([C@@H]1c1cc([N+](=O)[O-])ccc1)C(=O)OC)C#N)C)C(C)C	4494
521	OC(=O)c1c(Nc2ccccc2)cccc1	4386
522	Clc1c(Nc2c(cccc2)C(=O)O)c(Cl)ccc1C	4037
523	O(CCN1CCN(CC1)C(c1ccccc1)c1ccccc1)C(=O)C1=C(NC(=C([C@H]1c1cc([N+](=O)[O-])ccc1)C(=O)OC)C)C	4008
524	Fc1c(N2C[C@H](NCC2)C)c(F)cc2c1n(CC)cc(c2=O)C(=O)O	3948
525	Ic1c(N(CCO)C(=O)CO)c(I)c(c(I)c1C(=O)NC[C@@H](O)CO)C(=O)NC[C@@H](O)CO	3741
526	O=C1N(Cc2c1cccc2)c1ccc([C@@H](C)C(=O)O)cc1	3718
527	S1c2c(N(CCCN3CCN(CC3)CCOC(=O)CCCCCC)c3c1cccc3)cc(cc2)C(F)(F)F	3389
528	FC(F)(F)c1c2nccc(Nc3c(cccc3)C(=O)OC[C@H](O)CO)c2ccc1	3360
529	Oc1cc([N+](CC)(C)C)ccc1	3202
530	Clc1cc(C(=O)NC2CCN(CC2)Cc2ccccc2)c(OC)cc1N	2780
531	O(C[C@H](O)CNC(C)(C)C)c1c(cc(NC(=O)N(CC)CC)cc1)C(=O)C	2663
532	O(C[C@@H](O)CNC(C)(C)C)c1c2CCC(=O)Nc2ccc1	2583
533	Brc1cc(C(=O)NCCN(CC)CC)c(OC)cc1N	2446
534	OC(=O)c1c2c(cc3c1cccc3)cccc2	2201
535	Oc1cc2c(c[nH]c2cc1)CC(=O)O	1826
536	O=C1c2c(-c3c(nc(cc3C(=O)O)C(=O)O)C1=O)[nH]c(c2)C(=O)O	1024
537	Oc1cc(C[C@H](N)C(=O)O)ccc1O	836
538	Fc1cc2c(N3[C@H](CN(CC3)C(=O)C=C)C)nc(=O)n(c2nc1c1c(O)cccc1F)c1c(nccc1C)C(C)C	137278711
539	O=C(NC[C@@H]1N(CCC1)CC=C)c1c(OC)cc2nn[nH]c2c1	135413504
540	O[C@](C1=C[C@@H]2[C@@H]3[C@H]([C@H]1/C/2=C(/c1ccccc1)\c1ncccc1)C(=O)NC3=O)(c1ccccc1)c1ncccc1	86278438
541	O[C@](C1=C[C@@H]2[C@@H]3[C@H]([C@H]1C2=C(c1ccccc1)c1ncccc1)C(=O)NC3=O)(c1ccccc1)c1ncccc1	75530316
542	O(Cc1ccc([C@@H](CN)C(=O)Nc2cc3c(cc2)cncc3)cc1)C(=O)c1c(cc(cc1)C)C	66599893
543	S1(=O)(=O)N(C(=C(O)c2c1cccc2)C(=O)Nc1noc(c1)C)C	54677972
544	Clc1c2c(n(c(=O)c(c2O)C(=O)N(CC)c2ccccc2)C)ccc1	54677946
545	Clc1c2C(=C)[C@H]3[C@H](O)[C@@H]4[C@](O)(C(=O)C3=C(O)c2c(O)cc1)C(=C(C(=O)[C@H]4N(C)C)C(=O)N)O	54676539
546	O([C@H]1C[C@@](O)(Cc2c1c(O)c1c(c2O)C(=O)c2c(C1=O)c(OC)ccc2)C(=O)CO)[C@@H]1O[C@@H]([C@H](O)[C@@H](N)C1)C	51340272
547	O[C@@H]([C@@H]1N[C@@H](CC1)Cc1ccc(NC(=O)[C@H]2n3c(nccc3=O)CC2)cc1)c1ccccc1	44472635
548	S(c1ccc(C(=O)N[C@@](COc2c(ccc(c2)C#N)C(F)(F)F)(C)C#N)cc1)C(F)(F)F	44449087
549	Clc1cc([C@@]2(ON=C(C2)c2cc(c(cc2)C(=O)NCC(=O)NCC(F)(F)F)C)C(F)(F)F)cc(Cl)c1	25144319
550	O1CCN(CC1)CCOc1ccc(c2ccc(nc2)CC(=O)NCc2ccccc2)cc1	23635314
551	Clc1cc(c2cc(O)c(nc2)C(=O)NCC(=O)O)ccc1	23634441
552	Fc1ccc(C(=O)CCCN2C[C@@H]3[C@@H](N4c5c3cccc5N(CC4)C)CC2)cc1	21302490
553	FC(F)(F)c1cc(C(=NNC(=O)Nc2ccc(OC(F)(F)F)cc2)Cc2ccc(cc2)C#N)ccc1	20056430
554	Fc1ccc(c2n(c(C(C)C)c(c2c2ccccc2)C(=O)Nc2ccccc2)CC[C@@H](O)C[C@@H](O)CC(=O)[O-])cc1	17589822
555	Ic1cc(F)c(Nc2c(C(=O)N3CC(O)([C@H]4NCCCC4)C3)ccc(F)c2F)cc1	16222096
556	s1c(nc2c1cc(O)cc2)c1cc([18F])c(NC)cc1	15950376
557	O1C([C@H](OC)[C@@H](OC(=O)N)[C@@H](O)[C@@H]1Oc1c(c2oc([O-])c(NC(=O)c3cc(CC=C(C)C)c(O)cc3)c(=O)c2cc1)C)(C)C	15940185
558	O[C@]1([C@@]2([C@H]([C@H]3C(=C4C(=CC(=O)CC4)CC3)[C@H](C2)c2ccc(N(C)C)cc2)CC1)C)C(=O)C	13559281
559	O[C@@]12[C@]3(CCN([C@@H]1Cc1c3c(O)c(cc1)C(=O)N)CC1CC1)CC(=O)CC2	11667832
560	[18F]CCOCCOCCOc1ccc(cc1)/C=C/c1ccc(NC)cc1	11501341
561	s1n(c2c3c(ccc2)cccc3)c(=O)n(Cc2ccccc2)c1=O	11313622
562	O=C(Nc1ccc(OC)cc1)[C@H]1[C@@H](CC[C@H](C1)C)C(C)C	11266244
563	O(c1cc2c(c(O)c(nc2C)C(=O)NCC(=O)O)cc1)c1ccccc1	11256664
564	O(CCCCCC)C(=O)c1c(C(=O)c2c(O)cc(N(CC)CC)cc2)cccc1	10111431
565	Clc1c(OC(F)(F)[C@@H](F)C(F)(F)F)c(Cl)cc(NC(=O)NC(=O)c2c(F)cccc2F)c1F	9828359
566	FC(F)(F)c1cc(/C(=N\NC(=O)Nc2ccc(OC(F)(F)F)cc2)/Cc2ccc(cc2)C#N)ccc1	9827529
567	S(c1c(NC(=O)C2(CCCCC2)CC(CC)CC)cccc1)C(=O)C(C)C	6918540
568	O1[C@H]2[C@]3([C@@H]4[C@@]5([C@@H]([C@@H]([C@H]4N(C5)C)C1)C2)C=C)c1c(NC3=O)cccc1	6713959
569	O([C@@H]1[C@@H](CCCCCC)C(=O)O[C@@H]([C@@H](NC(=O)c2c(O)c(NC=O)ccc2)C(=O)O[C@H]1C)C)C(=O)CC(C)C	6420045
570	Oc1cc2c(CCNC(=O)/C=C/c3cc(OC)c(O)cc3)c[nH]c2cc1	5969616
571	o1c2c(c3c(cc(O)cc3)c1=O)ccc(O)c2	5488186
572	OC(=O)CC[C@H]1[C@@H](/C/2=C/c3[nH]c(c(c3C)C=C)/C=c/3\[nH]/c(=C\C4=N/C(=C(\C1=N2)/CC(=O)O)/C(=C4C)C(=O)O)/c(c3C)CC)C	5479494
573	O(C1=C[C@H]2[C@@]3(CCN([C@H]2Cc2c3c(O)c(OC)cc2)C)CC1=O)C	5459308
574	O[C@H](C[C@@H]1N([C@@H](CCC1)CC(=O)c1ccccc1)C)c1ccccc1	5288703
575	O1C(C=Cc2c1c(c(O)c(Cc1c(O)c(c(O)c(c1O)C(=O)C)C)c2O)C(=O)/C=C/c1ccccc1)(C)C	5281847
576	O=C1Nc2c([C@@]31[C@H]1[N@](CC3)C[C@@H]([C@H](C1)/C(=C\OC)/C(=O)OC)CC)cccc2	5281408
577	Oc1c(c(O)cc(O)c1)C(=O)/C=C/c1ccc(O)cc1	5280960
578	O=C1c2c(C(=O)c3c1c([N+](=O)[O-])ccc3O)c(O)ccc2[N+](=O)[O-]	3378440
579	S(=O)(=O)(N[C@H]1C[C@H]2[C@H](N(C1)CCC)Cc1c(C2)c(O)ccc1)N(CC)CC	3086401
580	O([C@H]1C[C@@](N)(Cc2c1c(O)c1c(c2O)C(=O)c2c(C1=O)cccc2)C(=O)C)[C@@H]1OC[C@@H](O)[C@@H](O)C1	3035016

## Sheet: Sheet-2_PubChem_Vina_Score
Internal code	vina score (kcal/mol)
DRI-C24041_PC_SIM50_380_out.pdbqt	-8.9
DRI-C24041_PC_SIM50_486_out.pdbqt	-8.4
DRI-C24041_PC_SIM50_201_out.pdbqt	-8.3
DRI-C24041_PC_SIM50_79_out.pdbqt	-8.3
DRI-C24041_PC_SIM50_4_out.pdbqt	-8
DRI-C24041_PC_SIM50_179_out.pdbqt	-7.9
DRI-C24041_PC_SIM50_271_out.pdbqt	-7.8
DRI-C24041_PC_SIM50_231_out.pdbqt	-7.7
DRI-C24041_PC_SIM50_367_out.pdbqt	-7.7
DRI-C24041_PC_SIM50_374_out.pdbqt	-7.7
DRI-C24041_PC_SIM50_433_out.pdbqt	-7.7
DRI-C24041_PC_SIM50_452_out.pdbqt	-7.7
DRI-C24041_PC_SIM50_173_out.pdbqt	-7.6
DRI-C24041_PC_SIM50_203_out.pdbqt	-7.6
DRI-C24041_PC_SIM50_205_out.pdbqt	-7.6
DRI-C24041_PC_SIM50_410_out.pdbqt	-7.6
DRI-C24041_Control_out.pdbqt	-7.5
DRI-C24041_PC_SIM50_202_out.pdbqt	-7.5
DRI-C24041_PC_SIM50_217_out.pdbqt	-7.5
DRI-C24041_PC_SIM50_280_out.pdbqt	-7.5
DRI-C24041_PC_SIM50_314_out.pdbqt	-7.5
DRI-C24041_PC_SIM50_547_out.pdbqt	-7.5
DRI-C24041_PC_SIM50_553_out.pdbqt	-7.5
DRI-C24041_PC_SIM50_566_out.pdbqt	-7.5
DRI-C24041_PC_SIM50_200_out.pdbqt	-7.4
DRI-C24041_PC_SIM50_214_out.pdbqt	-7.4
DRI-C24041_PC_SIM50_233_out.pdbqt	-7.4
DRI-C24041_PC_SIM50_254_out.pdbqt	-7.4
DRI-C24041_PC_SIM50_322_out.pdbqt	-7.4
DRI-C24041_PC_SIM50_386_out.pdbqt	-7.4
DRI-C24041_PC_SIM50_517_out.pdbqt	-7.4
DRI-C24041_PC_SIM50_188_out.pdbqt	-7.3
DRI-C24041_PC_SIM50_236_out.pdbqt	-7.3
DRI-C24041_PC_SIM50_359_out.pdbqt	-7.3
DRI-C24041_PC_SIM50_370_out.pdbqt	-7.3
DRI-C24041_PC_SIM50_549_out.pdbqt	-7.3
DRI-C24041_PC_SIM50_557_out.pdbqt	-7.3
DRI-C24041_PC_SIM50_6_out.pdbqt	-7.3
DRI-C24041_PC_SIM50_185_out.pdbqt	-7.2
DRI-C24041_PC_SIM50_339_out.pdbqt	-7.2
DRI-C24041_PC_SIM50_365_out.pdbqt	-7.2
DRI-C24041_PC_SIM50_390_out.pdbqt	-7.2
DRI-C24041_PC_SIM50_416_out.pdbqt	-7.2
DRI-C24041_PC_SIM50_51_out.pdbqt	-7.2
DRI-C24041_PC_SIM50_112_out.pdbqt	-7.1
DRI-C24041_PC_SIM50_206_out.pdbqt	-7.1
DRI-C24041_PC_SIM50_234_out.pdbqt	-7.1
DRI-C24041_PC_SIM50_349_out.pdbqt	-7.1
DRI-C24041_PC_SIM50_500_out.pdbqt	-7.1
DRI-C24041_PC_SIM50_511_out.pdbqt	-7.1
DRI-C24041_PC_SIM50_523_out.pdbqt	-7.1
DRI-C24041_PC_SIM50_545_out.pdbqt	-7.1
DRI-C24041_PC_SIM50_546_out.pdbqt	-7.1
DRI-C24041_PC_SIM50_561_out.pdbqt	-7.1
DRI-C24041_PC_SIM50_58_out.pdbqt	-7.1
DRI-C24041_PC_SIM50_72_out.pdbqt	-7.1
DRI-C24041_PC_SIM50_111_out.pdbqt	-7
DRI-C24041_PC_SIM50_121_out.pdbqt	-7
DRI-C24041_PC_SIM50_129_out.pdbqt	-7
DRI-C24041_PC_SIM50_14_out.pdbqt	-7
DRI-C24041_PC_SIM50_190_out.pdbqt	-7
DRI-C24041_PC_SIM50_223_out.pdbqt	-7
DRI-C24041_PC_SIM50_28_out.pdbqt	-7
DRI-C24041_PC_SIM50_315_out.pdbqt	-7
DRI-C24041_PC_SIM50_35_out.pdbqt	-7
DRI-C24041_PC_SIM50_361_out.pdbqt	-7
DRI-C24041_PC_SIM50_378_out.pdbqt	-7
DRI-C24041_PC_SIM50_381_out.pdbqt	-7
DRI-C24041_PC_SIM50_39_out.pdbqt	-7
DRI-C24041_PC_SIM50_432_out.pdbqt	-7
DRI-C24041_PC_SIM50_459_out.pdbqt	-7
DRI-C24041_PC_SIM50_45_out.pdbqt	-7
DRI-C24041_PC_SIM50_541_out.pdbqt	-7
DRI-C24041_PC_SIM50_548_out.pdbqt	-7
DRI-C24041_PC_SIM50_563_out.pdbqt	-7
DRI-C24041_PC_SIM50_565_out.pdbqt	-7
DRI-C24041_PC_SIM50_5_out.pdbqt	-7
DRI-C24041_PC_SIM50_69_out.pdbqt	-7
DRI-C24041_PC_SIM50_73_out.pdbqt	-7
DRI-C24041_PC_SIM50_12_out.pdbqt	-6.9
DRI-C24041_PC_SIM50_13_out.pdbqt	-6.9
DRI-C24041_PC_SIM50_20_out.pdbqt	-6.9
DRI-C24041_PC_SIM50_232_out.pdbqt	-6.9
DRI-C24041_PC_SIM50_238_out.pdbqt	-6.9
DRI-C24041_PC_SIM50_263_out.pdbqt	-6.9
DRI-C24041_PC_SIM50_31_out.pdbqt	-6.9
DRI-C24041_PC_SIM50_32_out.pdbqt	-6.9
DRI-C24041_PC_SIM50_371_out.pdbqt	-6.9
DRI-C24041_PC_SIM50_372_out.pdbqt	-6.9
DRI-C24041_PC_SIM50_388_out.pdbqt	-6.9
DRI-C24041_PC_SIM50_40_out.pdbqt	-6.9
DRI-C24041_PC_SIM50_424_out.pdbqt	-6.9
DRI-C24041_PC_SIM50_489_out.pdbqt	-6.9
DRI-C24041_PC_SIM50_536_out.pdbqt	-6.9
DRI-C24041_PC_SIM50_550_out.pdbqt	-6.9
DRI-C24041_PC_SIM50_558_out.pdbqt	-6.9
DRI-C24041_PC_SIM50_71_out.pdbqt	-6.9
DRI-C24041_PC_SIM50_77_out.pdbqt	-6.9
DRI-C24041_PC_SIM50_82_out.pdbqt	-6.9
DRI-C24041_PC_SIM50_11_out.pdbqt	-6.8
DRI-C24041_PC_SIM50_123_out.pdbqt	-6.8
DRI-C24041_PC_SIM50_145_out.pdbqt	-6.8
DRI-C24041_PC_SIM50_164_out.pdbqt	-6.8
DRI-C24041_PC_SIM50_174_out.pdbqt	-6.8
DRI-C24041_PC_SIM50_286_out.pdbqt	-6.8
DRI-C24041_PC_SIM50_29_out.pdbqt	-6.8
DRI-C24041_PC_SIM50_33_out.pdbqt	-6.8
DRI-C24041_PC_SIM50_364_out.pdbqt	-6.8
DRI-C24041_PC_SIM50_368_out.pdbqt	-6.8
DRI-C24041_PC_SIM50_377_out.pdbqt	-6.8
DRI-C24041_PC_SIM50_382_out.pdbqt	-6.8
DRI-C24041_PC_SIM50_412_out.pdbqt	-6.8
DRI-C24041_PC_SIM50_418_out.pdbqt	-6.8
DRI-C24041_PC_SIM50_421_out.pdbqt	-6.8
DRI-C24041_PC_SIM50_442_out.pdbqt	-6.8
DRI-C24041_PC_SIM50_484_out.pdbqt	-6.8
DRI-C24041_PC_SIM50_505_out.pdbqt	-6.8
DRI-C24041_PC_SIM50_540_out.pdbqt	-6.8
DRI-C24041_PC_SIM50_552_out.pdbqt	-6.8
DRI-C24041_PC_SIM50_555_out.pdbqt	-6.8
DRI-C24041_PC_SIM50_55_out.pdbqt	-6.8
DRI-C24041_PC_SIM50_574_out.pdbqt	-6.8
DRI-C24041_PC_SIM50_86_out.pdbqt	-6.8
DRI-C24041_PC_SIM50_98_out.pdbqt	-6.8
DRI-C24041_PC_SIM50_105_out.pdbqt	-6.7
DRI-C24041_PC_SIM50_143_out.pdbqt	-6.7
DRI-C24041_PC_SIM50_175_out.pdbqt	-6.7
DRI-C24041_PC_SIM50_196_out.pdbqt	-6.7
DRI-C24041_PC_SIM50_1_out.pdbqt	-6.7
DRI-C24041_PC_SIM50_224_out.pdbqt	-6.7
DRI-C24041_PC_SIM50_226_out.pdbqt	-6.7
DRI-C24041_PC_SIM50_279_out.pdbqt	-6.7
DRI-C24041_PC_SIM50_30_out.pdbqt	-6.7
DRI-C24041_PC_SIM50_320_out.pdbqt	-6.7
DRI-C24041_PC_SIM50_340_out.pdbqt	-6.7
DRI-C24041_PC_SIM50_357_out.pdbqt	-6.7
DRI-C24041_PC_SIM50_373_out.pdbqt	-6.7
DRI-C24041_PC_SIM50_387_out.pdbqt	-6.7
DRI-C24041_PC_SIM50_397_out.pdbqt	-6.7
DRI-C24041_PC_SIM50_403_out.pdbqt	-6.7
DRI-C24041_PC_SIM50_408_out.pdbqt	-6.7
DRI-C24041_PC_SIM50_436_out.pdbqt	-6.7
DRI-C24041_PC_SIM50_44_out.pdbqt	-6.7
DRI-C24041_PC_SIM50_481_out.pdbqt	-6.7
DRI-C24041_PC_SIM50_543_out.pdbqt	-6.7
DRI-C24041_PC_SIM50_576_out.pdbqt	-6.7
DRI-C24041_PC_SIM50_90_out.pdbqt	-6.7
DRI-C24041_PC_SIM50_136_out.pdbqt	-6.6
DRI-C24041_PC_SIM50_181_out.pdbqt	-6.6
DRI-C24041_PC_SIM50_182_out.pdbqt	-6.6
DRI-C24041_PC_SIM50_194_out.pdbqt	-6.6
DRI-C24041_PC_SIM50_251_out.pdbqt	-6.6
DRI-C24041_PC_SIM50_264_out.pdbqt	-6.6
DRI-C24041_PC_SIM50_266_out.pdbqt	-6.6
DRI-C24041_PC_SIM50_270_out.pdbqt	-6.6
DRI-C24041_PC_SIM50_287_out.pdbqt	-6.6
DRI-C24041_PC_SIM50_346_out.pdbqt	-6.6
DRI-C24041_PC_SIM50_369_out.pdbqt	-6.6
DRI-C24041_PC_SIM50_36_out.pdbqt	-6.6
DRI-C24041_PC_SIM50_395_out.pdbqt	-6.6
DRI-C24041_PC_SIM50_398_out.pdbqt	-6.6
DRI-C24041_PC_SIM50_406_out.pdbqt	-6.6
DRI-C24041_PC_SIM50_413_out.pdbqt	-6.6
DRI-C24041_PC_SIM50_414_out.pdbqt	-6.6
DRI-C24041_PC_SIM50_41_out.pdbqt	-6.6
DRI-C24041_PC_SIM50_440_out.pdbqt	-6.6
DRI-C24041_PC_SIM50_515_out.pdbqt	-6.6
DRI-C24041_PC_SIM50_52_out.pdbqt	-6.6
DRI-C24041_PC_SIM50_91_out.pdbqt	-6.6
DRI-C24041_PC_SIM50_101_out.pdbqt	-6.5
DRI-C24041_PC_SIM50_10_out.pdbqt	-6.5
DRI-C24041_PC_SIM50_117_out.pdbqt	-6.5
DRI-C24041_PC_SIM50_138_out.pdbqt	-6.5
DRI-C24041_PC_SIM50_148_out.pdbqt	-6.5
DRI-C24041_PC_SIM50_176_out.pdbqt	-6.5
DRI-C24041_PC_SIM50_180_out.pdbqt	-6.5
DRI-C24041_PC_SIM50_184_out.pdbqt	-6.5
DRI-C24041_PC_SIM50_199_out.pdbqt	-6.5
DRI-C24041_PC_SIM50_212_out.pdbqt	-6.5
DRI-C24041_PC_SIM50_213_out.pdbqt	-6.5
DRI-C24041_PC_SIM50_215_out.pdbqt	-6.5
DRI-C24041_PC_SIM50_240_out.pdbqt	-6.5
DRI-C24041_PC_SIM50_283_out.pdbqt	-6.5
DRI-C24041_PC_SIM50_342_out.pdbqt	-6.5
DRI-C24041_PC_SIM50_37_out.pdbqt	-6.5
DRI-C24041_PC_SIM50_384_out.pdbqt	-6.5
DRI-C24041_PC_SIM50_38_out.pdbqt	-6.5
DRI-C24041_PC_SIM50_420_out.pdbqt	-6.5
DRI-C24041_PC_SIM50_446_out.pdbqt	-6.5
DRI-C24041_PC_SIM50_461_out.pdbqt	-6.5
DRI-C24041_PC_SIM50_46_out.pdbqt	-6.5
DRI-C24041_PC_SIM50_526_out.pdbqt	-6.5
DRI-C24041_PC_SIM50_528_out.pdbqt	-6.5
DRI-C24041_PC_SIM50_96_out.pdbqt	-6.5
DRI-C24041_PC_SIM50_106_out.pdbqt	-6.4
DRI-C24041_PC_SIM50_120_out.pdbqt	-6.4
DRI-C24041_PC_SIM50_128_out.pdbqt	-6.4
DRI-C24041_PC_SIM50_146_out.pdbqt	-6.4
DRI-C24041_PC_SIM50_149_out.pdbqt	-6.4
DRI-C24041_PC_SIM50_158_out.pdbqt	-6.4
DRI-C24041_PC_SIM50_161_out.pdbqt	-6.4
DRI-C24041_PC_SIM50_189_out.pdbqt	-6.4
DRI-C24041_PC_SIM50_198_out.pdbqt	-6.4
DRI-C24041_PC_SIM50_225_out.pdbqt	-6.4
DRI-C24041_PC_SIM50_229_out.pdbqt	-6.4
DRI-C24041_PC_SIM50_235_out.pdbqt	-6.4
DRI-C24041_PC_SIM50_244_out.pdbqt	-6.4
DRI-C24041_PC_SIM50_248_out.pdbqt	-6.4
DRI-C24041_PC_SIM50_259_out.pdbqt	-6.4
DRI-C24041_PC_SIM50_261_out.pdbqt	-6.4
DRI-C24041_PC_SIM50_272_out.pdbqt	-6.4
DRI-C24041_PC_SIM50_358_out.pdbqt	-6.4
DRI-C24041_PC_SIM50_409_out.pdbqt	-6.4
DRI-C24041_PC_SIM50_425_out.pdbqt	-6.4
DRI-C24041_PC_SIM50_451_out.pdbqt	-6.4
DRI-C24041_PC_SIM50_538_out.pdbqt	-6.4
DRI-C24041_PC_SIM50_542_out.pdbqt	-6.4
DRI-C24041_PC_SIM50_577_out.pdbqt	-6.4
DRI-C24041_PC_SIM50_84_out.pdbqt	-6.4
DRI-C24041_PC_SIM50_116_out.pdbqt	-6.3
DRI-C24041_PC_SIM50_124_out.pdbqt	-6.3
DRI-C24041_PC_SIM50_132_out.pdbqt	-6.3
DRI-C24041_PC_SIM50_155_out.pdbqt	-6.3
DRI-C24041_PC_SIM50_169_out.pdbqt	-6.3
DRI-C24041_PC_SIM50_16_out.pdbqt	-6.3
DRI-C24041_PC_SIM50_170_out.pdbqt	-6.3
DRI-C24041_PC_SIM50_17_out.pdbqt	-6.3
DRI-C24041_PC_SIM50_187_out.pdbqt	-6.3
DRI-C24041_PC_SIM50_191_out.pdbqt	-6.3
DRI-C24041_PC_SIM50_195_out.pdbqt	-6.3
DRI-C24041_PC_SIM50_210_out.pdbqt	-6.3
DRI-C24041_PC_SIM50_245_out.pdbqt	-6.3
DRI-C24041_PC_SIM50_249_out.pdbqt	-6.3
DRI-C24041_PC_SIM50_258_out.pdbqt	-6.3
DRI-C24041_PC_SIM50_265_out.pdbqt	-6.3
DRI-C24041_PC_SIM50_284_out.pdbqt	-6.3
DRI-C24041_PC_SIM50_343_out.pdbqt	-6.3
DRI-C24041_PC_SIM50_360_out.pdbqt	-6.3
DRI-C24041_PC_SIM50_376_out.pdbqt	-6.3
DRI-C24041_PC_SIM50_389_out.pdbqt	-6.3
DRI-C24041_PC_SIM50_393_out.pdbqt	-6.3
DRI-C24041_PC_SIM50_394_out.pdbqt	-6.3
DRI-C24041_PC_SIM50_407_out.pdbqt	-6.3
DRI-C24041_PC_SIM50_422_out.pdbqt	-6.3
DRI-C24041_PC_SIM50_42_out.pdbqt	-6.3
DRI-C24041_PC_SIM50_434_out.pdbqt	-6.3
DRI-C24041_PC_SIM50_455_out.pdbqt	-6.3
DRI-C24041_PC_SIM50_457_out.pdbqt	-6.3
DRI-C24041_PC_SIM50_462_out.pdbqt	-6.3
DRI-C24041_PC_SIM50_478_out.pdbqt	-6.3
DRI-C24041_PC_SIM50_491_out.pdbqt	-6.3
DRI-C24041_PC_SIM50_49_out.pdbqt	-6.3
DRI-C24041_PC_SIM50_516_out.pdbqt	-6.3
DRI-C24041_PC_SIM50_554_out.pdbqt	-6.3
DRI-C24041_PC_SIM50_559_out.pdbqt	-6.3
DRI-C24041_PC_SIM50_568_out.pdbqt	-6.3
DRI-C24041_PC_SIM50_570_out.pdbqt	-6.3
DRI-C24041_PC_SIM50_580_out.pdbqt	-6.3
DRI-C24041_PC_SIM50_65_out.pdbqt	-6.3
DRI-C24041_PC_SIM50_76_out.pdbqt	-6.3
DRI-C24041_PC_SIM50_7_out.pdbqt	-6.3
DRI-C24041_PC_SIM50_85_out.pdbqt	-6.3
DRI-C24041_PC_SIM50_9_out.pdbqt	-6.3
DRI-C24041_PC_SIM50_109_out.pdbqt	-6.2
DRI-C24041_PC_SIM50_115_out.pdbqt	-6.2
DRI-C24041_PC_SIM50_144_out.pdbqt	-6.2
DRI-C24041_PC_SIM50_15_out.pdbqt	-6.2
DRI-C24041_PC_SIM50_177_out.pdbqt	-6.2
DRI-C24041_PC_SIM50_211_out.pdbqt	-6.2
DRI-C24041_PC_SIM50_222_out.pdbqt	-6.2
DRI-C24041_PC_SIM50_227_out.pdbqt	-6.2
DRI-C24041_PC_SIM50_228_out.pdbqt	-6.2
DRI-C24041_PC_SIM50_241_out.pdbqt	-6.2
DRI-C24041_PC_SIM50_253_out.pdbqt	-6.2
DRI-C24041_PC_SIM50_277_out.pdbqt	-6.2
DRI-C24041_PC_SIM50_285_out.pdbqt	-6.2
DRI-C24041_PC_SIM50_290_out.pdbqt	-6.2
DRI-C24041_PC_SIM50_295_out.pdbqt	-6.2
DRI-C24041_PC_SIM50_329_out.pdbqt	-6.2
DRI-C24041_PC_SIM50_337_out.pdbqt	-6.2
DRI-C24041_PC_SIM50_345_out.pdbqt	-6.2
DRI-C24041_PC_SIM50_34_out.pdbqt	-6.2
DRI-C24041_PC_SIM50_391_out.pdbqt	-6.2
DRI-C24041_PC_SIM50_396_out.pdbqt	-6.2
DRI-C24041_PC_SIM50_399_out.pdbqt	-6.2
DRI-C24041_PC_SIM50_437_out.pdbqt	-6.2
DRI-C24041_PC_SIM50_438_out.pdbqt	-6.2
DRI-C24041_PC_SIM50_444_out.pdbqt	-6.2
DRI-C24041_PC_SIM50_468_out.pdbqt	-6.2
DRI-C24041_PC_SIM50_485_out.pdbqt	-6.2
DRI-C24041_PC_SIM50_497_out.pdbqt	-6.2
DRI-C24041_PC_SIM50_530_out.pdbqt	-6.2
DRI-C24041_PC_SIM50_539_out.pdbqt	-6.2
DRI-C24041_PC_SIM50_572_out.pdbqt	-6.2
DRI-C24041_PC_SIM50_575_out.pdbqt	-6.2
DRI-C24041_PC_SIM50_64_out.pdbqt	-6.2
DRI-C24041_PC_SIM50_67_out.pdbqt	-6.2
DRI-C24041_PC_SIM50_87_out.pdbqt	-6.2
DRI-C24041_PC_SIM50_94_out.pdbqt	-6.2
DRI-C24041_PC_SIM50_102_out.pdbqt	-6.1
DRI-C24041_PC_SIM50_103_out.pdbqt	-6.1
DRI-C24041_PC_SIM50_125_out.pdbqt	-6.1
DRI-C24041_PC_SIM50_131_out.pdbqt	-6.1
DRI-C24041_PC_SIM50_156_out.pdbqt	-6.1
DRI-C24041_PC_SIM50_192_out.pdbqt	-6.1
DRI-C24041_PC_SIM50_193_out.pdbqt	-6.1
DRI-C24041_PC_SIM50_207_out.pdbqt	-6.1
DRI-C24041_PC_SIM50_208_out.pdbqt	-6.1
DRI-C24041_PC_SIM50_25_out.pdbqt	-6.1
DRI-C24041_PC_SIM50_274_out.pdbqt	-6.1
DRI-C24041_PC_SIM50_278_out.pdbqt	-6.1
DRI-C24041_PC_SIM50_288_out.pdbqt	-6.1
DRI-C24041_PC_SIM50_292_out.pdbqt	-6.1
DRI-C24041_PC_SIM50_296_out.pdbqt	-6.1
DRI-C24041_PC_SIM50_298_out.pdbqt	-6.1
DRI-C24041_PC_SIM50_302_out.pdbqt	-6.1
DRI-C24041_PC_SIM50_308_out.pdbqt	-6.1
DRI-C24041_PC_SIM50_333_out.pdbqt	-6.1
DRI-C24041_PC_SIM50_338_out.pdbqt	-6.1
DRI-C24041_PC_SIM50_341_out.pdbqt	-6.1
DRI-C24041_PC_SIM50_350_out.pdbqt	-6.1
DRI-C24041_PC_SIM50_392_out.pdbqt	-6.1
DRI-C24041_PC_SIM50_445_out.pdbqt	-6.1
DRI-C24041_PC_SIM50_465_out.pdbqt	-6.1
DRI-C24041_PC_SIM50_48_out.pdbqt	-6.1
DRI-C24041_PC_SIM50_522_out.pdbqt	-6.1
DRI-C24041_PC_SIM50_551_out.pdbqt	-6.1
DRI-C24041_PC_SIM50_56_out.pdbqt	-6.1
DRI-C24041_PC_SIM50_571_out.pdbqt	-6.1
DRI-C24041_PC_SIM50_578_out.pdbqt	-6.1
DRI-C24041_PC_SIM50_60_out.pdbqt	-6.1
DRI-C24041_PC_SIM50_104_out.pdbqt	-6
DRI-C24041_PC_SIM50_137_out.pdbqt	-6
DRI-C24041_PC_SIM50_142_out.pdbqt	-6
DRI-C24041_PC_SIM50_165_out.pdbqt	-6
DRI-C24041_PC_SIM50_186_out.pdbqt	-6
DRI-C24041_PC_SIM50_197_out.pdbqt	-6
DRI-C24041_PC_SIM50_209_out.pdbqt	-6
DRI-C24041_PC_SIM50_216_out.pdbqt	-6
DRI-C24041_PC_SIM50_219_out.pdbqt	-6
DRI-C24041_PC_SIM50_230_out.pdbqt	-6
DRI-C24041_PC_SIM50_243_out.pdbqt	-6
DRI-C24041_PC_SIM50_24_out.pdbqt	-6
DRI-C24041_PC_SIM50_252_out.pdbqt	-6
DRI-C24041_PC_SIM50_255_out.pdbqt	-6
DRI-C24041_PC_SIM50_257_out.pdbqt	-6
DRI-C24041_PC_SIM50_262_out.pdbqt	-6
DRI-C24041_PC_SIM50_275_out.pdbqt	-6
DRI-C24041_PC_SIM50_282_out.pdbqt	-6
DRI-C24041_PC_SIM50_289_out.pdbqt	-6
DRI-C24041_PC_SIM50_307_out.pdbqt	-6
DRI-C24041_PC_SIM50_323_out.pdbqt	-6
DRI-C24041_PC_SIM50_331_out.pdbqt	-6
DRI-C24041_PC_SIM50_363_out.pdbqt	-6
DRI-C24041_PC_SIM50_383_out.pdbqt	-6
DRI-C24041_PC_SIM50_402_out.pdbqt	-6
DRI-C24041_PC_SIM50_499_out.pdbqt	-6
DRI-C24041_PC_SIM50_507_out.pdbqt	-6
DRI-C24041_PC_SIM50_508_out.pdbqt	-6
DRI-C24041_PC_SIM50_534_out.pdbqt	-6
DRI-C24041_PC_SIM50_556_out.pdbqt	-6
DRI-C24041_PC_SIM50_569_out.pdbqt	-6
DRI-C24041_PC_SIM50_74_out.pdbqt	-6
DRI-C24041_PC_SIM50_135_out.pdbqt	-5.9
DRI-C24041_PC_SIM50_154_out.pdbqt	-5.9
DRI-C24041_PC_SIM50_22_out.pdbqt	-5.9
DRI-C24041_PC_SIM50_260_out.pdbqt	-5.9
DRI-C24041_PC_SIM50_293_out.pdbqt	-5.9
DRI-C24041_PC_SIM50_312_out.pdbqt	-5.9
DRI-C24041_PC_SIM50_317_out.pdbqt	-5.9
DRI-C24041_PC_SIM50_347_out.pdbqt	-5.9
DRI-C24041_PC_SIM50_352_out.pdbqt	-5.9
DRI-C24041_PC_SIM50_405_out.pdbqt	-5.9
DRI-C24041_PC_SIM50_411_out.pdbqt	-5.9
DRI-C24041_PC_SIM50_419_out.pdbqt	-5.9
DRI-C24041_PC_SIM50_430_out.pdbqt	-5.9
DRI-C24041_PC_SIM50_439_out.pdbqt	-5.9
DRI-C24041_PC_SIM50_441_out.pdbqt	-5.9
DRI-C24041_PC_SIM50_448_out.pdbqt	-5.9
DRI-C24041_PC_SIM50_464_out.pdbqt	-5.9
DRI-C24041_PC_SIM50_466_out.pdbqt	-5.9
DRI-C24041_PC_SIM50_498_out.pdbqt	-5.9
DRI-C24041_PC_SIM50_524_out.pdbqt	-5.9
DRI-C24041_PC_SIM50_579_out.pdbqt	-5.9
DRI-C24041_PC_SIM50_62_out.pdbqt	-5.9
DRI-C24041_PC_SIM50_63_out.pdbqt	-5.9
DRI-C24041_PC_SIM50_66_out.pdbqt	-5.9
DRI-C24041_PC_SIM50_88_out.pdbqt	-5.9
DRI-C24041_PC_SIM50_92_out.pdbqt	-5.9
DRI-C24041_PC_SIM50_97_out.pdbqt	-5.9
DRI-C24041_PC_SIM50_113_out.pdbqt	-5.8
DRI-C24041_PC_SIM50_139_out.pdbqt	-5.8
DRI-C24041_PC_SIM50_151_out.pdbqt	-5.8
DRI-C24041_PC_SIM50_157_out.pdbqt	-5.8
DRI-C24041_PC_SIM50_183_out.pdbqt	-5.8
DRI-C24041_PC_SIM50_267_out.pdbqt	-5.8
DRI-C24041_PC_SIM50_269_out.pdbqt	-5.8
DRI-C24041_PC_SIM50_318_out.pdbqt	-5.8
DRI-C24041_PC_SIM50_344_out.pdbqt	-5.8
DRI-C24041_PC_SIM50_3_out.pdbqt	-5.8
DRI-C24041_PC_SIM50_401_out.pdbqt	-5.8
DRI-C24041_PC_SIM50_415_out.pdbqt	-5.8
DRI-C24041_PC_SIM50_427_out.pdbqt	-5.8
DRI-C24041_PC_SIM50_428_out.pdbqt	-5.8
DRI-C24041_PC_SIM50_449_out.pdbqt	-5.8
DRI-C24041_PC_SIM50_470_out.pdbqt	-5.8
DRI-C24041_PC_SIM50_471_out.pdbqt	-5.8
DRI-C24041_PC_SIM50_473_out.pdbqt	-5.8
DRI-C24041_PC_SIM50_476_out.pdbqt	-5.8
DRI-C24041_PC_SIM50_480_out.pdbqt	-5.8
DRI-C24041_PC_SIM50_503_out.pdbqt	-5.8
DRI-C24041_PC_SIM50_514_out.pdbqt	-5.8
DRI-C24041_PC_SIM50_519_out.pdbqt	-5.8
DRI-C24041_PC_SIM50_521_out.pdbqt	-5.8
DRI-C24041_PC_SIM50_544_out.pdbqt	-5.8
DRI-C24041_PC_SIM50_57_out.pdbqt	-5.8
DRI-C24041_PC_SIM50_70_out.pdbqt	-5.8
DRI-C24041_PC_SIM50_80_out.pdbqt	-5.8
DRI-C24041_PC_SIM50_83_out.pdbqt	-5.8
DRI-C24041_PC_SIM50_108_out.pdbqt	-5.7
DRI-C24041_PC_SIM50_119_out.pdbqt	-5.7
DRI-C24041_PC_SIM50_171_out.pdbqt	-5.7
DRI-C24041_PC_SIM50_204_out.pdbqt	-5.7
DRI-C24041_PC_SIM50_301_out.pdbqt	-5.7
DRI-C24041_PC_SIM50_335_out.pdbqt	-5.7
DRI-C24041_PC_SIM50_351_out.pdbqt	-5.7
DRI-C24041_PC_SIM50_385_out.pdbqt	-5.7
DRI-C24041_PC_SIM50_400_out.pdbqt	-5.7
DRI-C24041_PC_SIM50_435_out.pdbqt	-5.7
DRI-C24041_PC_SIM50_43_out.pdbqt	-5.7
DRI-C24041_PC_SIM50_447_out.pdbqt	-5.7
DRI-C24041_PC_SIM50_450_out.pdbqt	-5.7
DRI-C24041_PC_SIM50_467_out.pdbqt	-5.7
DRI-C24041_PC_SIM50_475_out.pdbqt	-5.7
DRI-C24041_PC_SIM50_47_out.pdbqt	-5.7
DRI-C24041_PC_SIM50_490_out.pdbqt	-5.7
DRI-C24041_PC_SIM50_495_out.pdbqt	-5.7
DRI-C24041_PC_SIM50_496_out.pdbqt	-5.7
DRI-C24041_PC_SIM50_501_out.pdbqt	-5.7
DRI-C24041_PC_SIM50_513_out.pdbqt	-5.7
DRI-C24041_PC_SIM50_531_out.pdbqt	-5.7
DRI-C24041_PC_SIM50_562_out.pdbqt	-5.7
DRI-C24041_PC_SIM50_564_out.pdbqt	-5.7
DRI-C24041_PC_SIM50_61_out.pdbqt	-5.7
DRI-C24041_PC_SIM50_81_out.pdbqt	-5.7
DRI-C24041_PC_SIM50_93_out.pdbqt	-5.7
DRI-C24041_PC_SIM50_118_out.pdbqt	-5.6
DRI-C24041_PC_SIM50_147_out.pdbqt	-5.6
DRI-C24041_PC_SIM50_163_out.pdbqt	-5.6
DRI-C24041_PC_SIM50_178_out.pdbqt	-5.6
DRI-C24041_PC_SIM50_218_out.pdbqt	-5.6
DRI-C24041_PC_SIM50_237_out.pdbqt	-5.6
DRI-C24041_PC_SIM50_239_out.pdbqt	-5.6
DRI-C24041_PC_SIM50_242_out.pdbqt	-5.6
DRI-C24041_PC_SIM50_297_out.pdbqt	-5.6
DRI-C24041_PC_SIM50_309_out.pdbqt	-5.6
DRI-C24041_PC_SIM50_310_out.pdbqt	-5.6
DRI-C24041_PC_SIM50_348_out.pdbqt	-5.6
DRI-C24041_PC_SIM50_426_out.pdbqt	-5.6
DRI-C24041_PC_SIM50_431_out.pdbqt	-5.6
DRI-C24041_PC_SIM50_454_out.pdbqt	-5.6
DRI-C24041_PC_SIM50_479_out.pdbqt	-5.6
DRI-C24041_PC_SIM50_520_out.pdbqt	-5.6
DRI-C24041_PC_SIM50_527_out.pdbqt	-5.6
DRI-C24041_PC_SIM50_560_out.pdbqt	-5.6
DRI-C24041_PC_SIM50_573_out.pdbqt	-5.6
DRI-C24041_PC_SIM50_59_out.pdbqt	-5.6
DRI-C24041_PC_SIM50_68_out.pdbqt	-5.6
DRI-C24041_PC_SIM50_134_out.pdbqt	-5.5
DRI-C24041_PC_SIM50_324_out.pdbqt	-5.5
DRI-C24041_PC_SIM50_328_out.pdbqt	-5.5
DRI-C24041_PC_SIM50_332_out.pdbqt	-5.5
DRI-C24041_PC_SIM50_353_out.pdbqt	-5.5
DRI-C24041_PC_SIM50_423_out.pdbqt	-5.5
DRI-C24041_PC_SIM50_429_out.pdbqt	-5.5
DRI-C24041_PC_SIM50_463_out.pdbqt	-5.5
DRI-C24041_PC_SIM50_509_out.pdbqt	-5.5
DRI-C24041_PC_SIM50_512_out.pdbqt	-5.5
DRI-C24041_PC_SIM50_532_out.pdbqt	-5.5
DRI-C24041_PC_SIM50_567_out.pdbqt	-5.5
DRI-C24041_PC_SIM50_78_out.pdbqt	-5.5
DRI-C24041_PC_SIM50_89_out.pdbqt	-5.5
DRI-C24041_PC_SIM50_110_out.pdbqt	-5.4
DRI-C24041_PC_SIM50_152_out.pdbqt	-5.4
DRI-C24041_PC_SIM50_221_out.pdbqt	-5.4
DRI-C24041_PC_SIM50_273_out.pdbqt	-5.4
DRI-C24041_PC_SIM50_319_out.pdbqt	-5.4
DRI-C24041_PC_SIM50_327_out.pdbqt	-5.4
DRI-C24041_PC_SIM50_362_out.pdbqt	-5.4
DRI-C24041_PC_SIM50_366_out.pdbqt	-5.4
DRI-C24041_PC_SIM50_379_out.pdbqt	-5.4
DRI-C24041_PC_SIM50_417_out.pdbqt	-5.4
DRI-C24041_PC_SIM50_443_out.pdbqt	-5.4
DRI-C24041_PC_SIM50_458_out.pdbqt	-5.4
DRI-C24041_PC_SIM50_493_out.pdbqt	-5.4
DRI-C24041_PC_SIM50_537_out.pdbqt	-5.4
DRI-C24041_PC_SIM50_75_out.pdbqt	-5.4
DRI-C24041_PC_SIM50_95_out.pdbqt	-5.4
DRI-C24041_PC_SIM50_100_out.pdbqt	-5.3
DRI-C24041_PC_SIM50_107_out.pdbqt	-5.3
DRI-C24041_PC_SIM50_247_out.pdbqt	-5.3
DRI-C24041_PC_SIM50_250_out.pdbqt	-5.3
DRI-C24041_PC_SIM50_268_out.pdbqt	-5.3
DRI-C24041_PC_SIM50_299_out.pdbqt	-5.3
DRI-C24041_PC_SIM50_303_out.pdbqt	-5.3
DRI-C24041_PC_SIM50_326_out.pdbqt	-5.3
DRI-C24041_PC_SIM50_355_out.pdbqt	-5.3
DRI-C24041_PC_SIM50_375_out.pdbqt	-5.3
DRI-C24041_PC_SIM50_456_out.pdbqt	-5.3
DRI-C24041_PC_SIM50_474_out.pdbqt	-5.3
DRI-C24041_PC_SIM50_535_out.pdbqt	-5.3
DRI-C24041_PC_SIM50_53_out.pdbqt	-5.3
DRI-C24041_PC_SIM50_140_out.pdbqt	-5.2
DRI-C24041_PC_SIM50_141_out.pdbqt	-5.2
DRI-C24041_PC_SIM50_150_out.pdbqt	-5.2
DRI-C24041_PC_SIM50_167_out.pdbqt	-5.2
DRI-C24041_PC_SIM50_18_out.pdbqt	-5.2
DRI-C24041_PC_SIM50_19_out.pdbqt	-5.2
DRI-C24041_PC_SIM50_23_out.pdbqt	-5.2
DRI-C24041_PC_SIM50_256_out.pdbqt	-5.2
DRI-C24041_PC_SIM50_325_out.pdbqt	-5.2
DRI-C24041_PC_SIM50_330_out.pdbqt	-5.2
DRI-C24041_PC_SIM50_334_out.pdbqt	-5.2
DRI-C24041_PC_SIM50_404_out.pdbqt	-5.2
DRI-C24041_PC_SIM50_472_out.pdbqt	-5.2
DRI-C24041_PC_SIM50_483_out.pdbqt	-5.2
DRI-C24041_PC_SIM50_487_out.pdbqt	-5.2
DRI-C24041_PC_SIM50_50_out.pdbqt	-5.2
DRI-C24041_PC_SIM50_510_out.pdbqt	-5.2
DRI-C24041_PC_SIM50_122_out.pdbqt	-5.1
DRI-C24041_PC_SIM50_126_out.pdbqt	-5.1
DRI-C24041_PC_SIM50_127_out.pdbqt	-5.1
DRI-C24041_PC_SIM50_133_out.pdbqt	-5.1
DRI-C24041_PC_SIM50_246_out.pdbqt	-5.1
DRI-C24041_PC_SIM50_306_out.pdbqt	-5.1
DRI-C24041_PC_SIM50_504_out.pdbqt	-5.1
DRI-C24041_PC_SIM50_54_out.pdbqt	-5.1
DRI-C24041_PC_SIM50_8_out.pdbqt	-5.1
DRI-C24041_PC_SIM50_159_out.pdbqt	-5
DRI-C24041_PC_SIM50_220_out.pdbqt	-5
DRI-C24041_PC_SIM50_276_out.pdbqt	-5
DRI-C24041_PC_SIM50_316_out.pdbqt	-5
DRI-C24041_PC_SIM50_453_out.pdbqt	-5
DRI-C24041_PC_SIM50_477_out.pdbqt	-5
DRI-C24041_PC_SIM50_482_out.pdbqt	-5
DRI-C24041_PC_SIM50_488_out.pdbqt	-5
DRI-C24041_PC_SIM50_518_out.pdbqt	-5
DRI-C24041_PC_SIM50_533_out.pdbqt	-5
DRI-C24041_PC_SIM50_153_out.pdbqt	-4.9
DRI-C24041_PC_SIM50_160_out.pdbqt	-4.9
DRI-C24041_PC_SIM50_168_out.pdbqt	-4.9
DRI-C24041_PC_SIM50_21_out.pdbqt	-4.9
DRI-C24041_PC_SIM50_294_out.pdbqt	-4.9
DRI-C24041_PC_SIM50_311_out.pdbqt	-4.9
DRI-C24041_PC_SIM50_494_out.pdbqt	-4.9
DRI-C24041_PC_SIM50_506_out.pdbqt	-4.9
DRI-C24041_PC_SIM50_166_out.pdbqt	-4.8
DRI-C24041_PC_SIM50_172_out.pdbqt	-4.8
DRI-C24041_PC_SIM50_27_out.pdbqt	-4.8
DRI-C24041_PC_SIM50_281_out.pdbqt	-4.8
DRI-C24041_PC_SIM50_291_out.pdbqt	-4.8
DRI-C24041_PC_SIM50_300_out.pdbqt	-4.8
DRI-C24041_PC_SIM50_354_out.pdbqt	-4.8
DRI-C24041_PC_SIM50_356_out.pdbqt	-4.8
DRI-C24041_PC_SIM50_99_out.pdbqt	-4.8
DRI-C24041_PC_SIM50_130_out.pdbqt	-4.7
DRI-C24041_PC_SIM50_26_out.pdbqt	-4.7
DRI-C24041_PC_SIM50_304_out.pdbqt	-4.7
DRI-C24041_PC_SIM50_321_out.pdbqt	-4.7
DRI-C24041_PC_SIM50_336_out.pdbqt	-4.7
DRI-C24041_PC_SIM50_469_out.pdbqt	-4.7
DRI-C24041_PC_SIM50_525_out.pdbqt	-4.7
DRI-C24041_PC_SIM50_492_out.pdbqt	-4.6
DRI-C24041_PC_SIM50_502_out.pdbqt	-4.6
DRI-C24041_PC_SIM50_162_out.pdbqt	-4.5
DRI-C24041_PC_SIM50_313_out.pdbqt	-4.5
DRI-C24041_PC_SIM50_529_out.pdbqt	-4.5
DRI-C24041_PC_SIM50_2_out.pdbqt	-4.4
DRI-C24041_PC_SIM50_305_out.pdbqt	-4.4
DRI-C24041_PC_SIM50_460_out.pdbqt	-4.4
DRI-C24041_PC_SIM50_114_out.pdbqt	-4.1
